# Supplementary material for: Alpha-herpesvirus UL55 synergizes with ICP27 to suppress type I interferon production through conserved and host-adapted mechanisms
Source: J Virol. 2026 Jun 30;100(7):e00653-26. doi: 10.1128/jvi.00653-26 (PMC13386910; doi:10.1128/jvi.00653-26)
Supplement: Table S1 — Viral and host proteins identified by IP-MS/MS. [file jvi.00653-26-s0006.xlsx]

## Sheet: host proteins
Protein FDR Confidence: Combined	Accession	Description	Sum PEP Score	Coverage [%]	# Peptides	# PSMs	# Unique Peptides	# AAs	MW [kDa]	calc. pI	Score Sequest HT: Sequest HT	Gene Symbol	Biological Process	Cellular Component	Molecular Function	Abundances (Normalized): F6: Sample	Modifications
High	A0A6J3DYB9	myosin-10 isoform X4 OS=Aythya fuligula OX=219594 GN=MYH10 PE=3 SV=1	992.507	62	153	377	2	1976	228.9	5.5	950.15	MYH10		cytoskeleton	cytoskeletal activity;other molecular function	5.8772e+10
High	A0A6J3E2K8	myosin-10 isoform X3 OS=Aythya fuligula OX=219594 GN=MYH10 PE=3 SV=1	984.477	62	152	370	1	1986	230	5.54	928	MYH10		cytoskeleton	cytoskeletal activity;other molecular function	10464722
High	A0A6J3EKD7	myosin-9 OS=Aythya fuligula OX=219594 GN=MYH9 PE=3 SV=1	983.584	61	145	364	12	1961	226.9	5.63	891.35	MYH9		cytoskeleton	cytoskeletal activity;other molecular function	4.87152e+10
High	U3IIB9	Myosin heavy chain 9 OS=Anas platyrhynchos platyrhynchos OX=8840 GN=MYH9 PE=3 SV=2	935.058	64	140	352	11	1825	211.3	5.48	848.42	MYH9	cell adhesion;cell cycle OR cell proliferation;cell organization and biogenesis;protein metabolism;stress response;transport;developmental processes;other biological processes	plasma membrane;other membranes;cytosol;cytoskeleton;nucleus;other cell component	signal transduction activity or receptor binding;cytoskeletal activity;other molecular function	4300443693
High	A0A493T8E7	Uncharacterized protein OS=Anas platyrhynchos platyrhynchos OX=8840 PE=3 SV=1	153.968	59	20	69	9	376	41.8	5.48	154.8	ACTG1				3.97073e+10
High	U3J3R0	RNA helicase OS=Anas platyrhynchos platyrhynchos OX=8840 PE=3 SV=2	129.383	47	29	49	28	671	74.3	8.75	105.35				nucleic acid binding activity;other molecular function	4.07331e+09
High	A0A6J3DIL6	tropomyosin alpha-1 chain isoform X2 OS=Aythya fuligula OX=219594 GN=TPM1 PE=3 SV=1	126.012	65	26	48	7	284	32.8	4.74	120.38	TPM1		cytoskeleton	cytoskeletal activity	5669960618
High	R0JWV9	Myosin-11 (Fragment) OS=Anas platyrhynchos OX=8839 GN=Anapl_00958 PE=3 SV=1	108.957	13	32	55	1	1985	229.4	5.49	127.5			cytoskeleton	cytoskeletal activity;other molecular function	6367755
High	A0A6J3DM08	tropomyosin alpha-1 chain isoform X10 OS=Aythya fuligula OX=219594 GN=TPM1 PE=3 SV=1	98.712	63	20	35	0	248	28.7	4.72	84.45	TPM1		cytoskeleton	cytoskeletal activity
High	A0A6J3DLI7	tropomyosin alpha-1 chain isoform X9 OS=Aythya fuligula OX=219594 GN=TPM1 PE=3 SV=1	96.873	60	20	35	1	248	28.8	4.74	86.37	TPM1		cytoskeleton	cytoskeletal activity	352255136
High	A0A6J3DFZ2	tropomyosin alpha-1 chain isoform X13 OS=Aythya fuligula OX=219594 GN=TPM1 PE=3 SV=1	96.688	62	21	35	2	248	28.9	4.74	86.13	TPM1		cytoskeleton	cytoskeletal activity	214775046
High	U3IP16	Actin alpha cardiac muscle 1 OS=Anas platyrhynchos platyrhynchos OX=8840 GN=ACTC1 PE=3 SV=2	87.284	50	18	52	7	377	42	5.39	98.19	ACTC1	cell organization and biogenesis;developmental processes;other biological processes	cytoskeleton;other cell component	cytoskeletal activity;other molecular function	2.73733e+09
High	A0A6J3EAQ0	tropomyosin alpha-3 chain isoform X8 OS=Aythya fuligula OX=219594 GN=TPM3 PE=3 SV=1	86.393	63	22	29	11	248	28.8	4.75	74.73	TPM3		cytoskeleton	cytoskeletal activity	2.84189e+08
High	U3IY10	Tropomyosin 2 OS=Anas platyrhynchos platyrhynchos OX=8840 GN=TPM2 PE=3 SV=2	82.224	62	19	24	3	248	28.5	4.67	62	TPM2		cytoskeleton	cytoskeletal activity	98494100
High	A0A6J3EED6	tropomyosin beta chain isoform X2 OS=Aythya fuligula OX=219594 GN=TPM2 PE=3 SV=1	81.805	60	21	30	4	284	32.8	4.69	72.05	TPM2		cytoskeleton	cytoskeletal activity	464799763
High	U3I8U0	B30.2/SPRY domain-containing protein OS=Anas platyrhynchos platyrhynchos OX=8840 PE=4 SV=2	65.383	30	19	29	19	627	71.6	8.1	56.61			nucleus		1865268054
High	A0A6J3CSY0	heterogeneous nuclear ribonucleoprotein Q isoform X4 OS=Aythya fuligula OX=219594 GN=SYNCRIP PE=4 SV=1	64.455	38	18	26	13	623	69.6	8.59	51.2	SYNCRIP		other cell component	nucleic acid binding activity	870137073
High	A0A6J3EFH0	myosin light polypeptide 6 isoform X2 OS=Aythya fuligula OX=219594 GN=MYL6 PE=4 SV=1	62.553	51	9	36	6	151	17	4.53	72.75	MYL6			other molecular function	11423566045
High	U3IXU2	Heterogeneous nuclear ribonucleoprotein U OS=Anas platyrhynchos platyrhynchos OX=8840 GN=HNRNPU PE=4 SV=2	60.927	16	14	24	14	840	91.5	5.86	46.25	HNRNPU	RNA metabolism OR transcription;other metabolic processes;transport;developmental processes;other biological processes	cytosol;cytoskeleton;nucleus;other cell component	cytoskeletal activity;nucleic acid binding activity;other molecular function	3026018116
High	R0LAE0	Heterogeneous nuclear ribonucleoprotein R (Fragment) OS=Anas platyrhynchos OX=8839 GN=Anapl_10843 PE=4 SV=1	59.758	30	18	25	13	633	70.9	8.28	47.29			other cell component	nucleic acid binding activity	2430230019
High	A0A6J3DXH2	DEAD box protein 5 OS=Aythya fuligula OX=219594 GN=DDX5 PE=3 SV=1	59.353	30	18	27	11	595	66.7	8.76	50.38	DDX5	RNA metabolism OR transcription;other metabolic processes;other biological processes	nucleus	nucleic acid binding activity;other molecular function	1748461642
High	A0A6J3DTK3	drebrin isoform X1 OS=Aythya fuligula OX=219594 GN=DBN1 PE=4 SV=1	57.092	28	16	21	16	660	72.1	4.5	41.17	DBN1	cell organization and biogenesis		cytoskeletal activity	840087098
High	U3I6K6	40S ribosomal protein S3a OS=Anas platyrhynchos platyrhynchos OX=8840 GN=RPS3A PE=3 SV=2	54.506	53	14	22	14	264	29.8	9.72	41.9	RPS3A	protein metabolism;other metabolic processes;other biological processes	cytosol;ER/Golgi;translational apparatus;nucleus;other cell component	nucleic acid binding activity;other molecular function	737039058
High	U3IRY0	Vimentin OS=Anas platyrhynchos platyrhynchos OX=8840 GN=VIM PE=3 SV=2	54.159	39	16	20	15	460	53.1	5.21	43.74	VIM		cytoskeleton		5.5933e+08
High	A0A6J3E981	tropomyosin alpha-4 chain isoform X1 OS=Aythya fuligula OX=219594 GN=TPM4 PE=3 SV=1	51.991	54	16	19	6	248	28.7	4.68	37.22	TPM4		cytoskeleton	cytoskeletal activity	111653549
High	U3ISQ9	Uncharacterized protein OS=Anas platyrhynchos platyrhynchos OX=8840 PE=4 SV=1	48.814	39	8	26	4	225	25.9	4.87	50.48				other molecular function	5.13878e+09
High	A0A6J3DT64	RNA-binding motif protein, X chromosome isoform X1 OS=Aythya fuligula OX=219594 GN=RBMX PE=4 SV=1	47.367	40	17	24	17	385	41.5	10.14	41.9	RBMX		other cell component	nucleic acid binding activity	1.61103e+09
High	A0A6J3EFF5	Tubulin alpha chain OS=Aythya fuligula OX=219594 GN=LOC116499992 PE=3 SV=1	46.929	44	15	22	7	451	50.1	5.06	28.78	LOC116499992	cell organization and biogenesis;other biological processes	cytoskeleton;other cell component	cytoskeletal activity;other molecular function	9.52517e+08
High	A0A6J3DMC0	heterogeneous nuclear ribonucleoprotein H isoform X4 OS=Aythya fuligula OX=219594 GN=HNRNPH1 PE=4 SV=1	45.492	28	10	17	9	501	54.7	5.54	32.57	HNRNPH1		nucleus;other cell component	nucleic acid binding activity	6.37344e+08
High	U3IKI3	Tubulin beta chain OS=Anas platyrhynchos platyrhynchos OX=8840 GN=TUBB PE=3 SV=2	40.86	36	13	15	3	444	49.7	4.89	26.06	TUBB	cell organization and biogenesis;other biological processes	cytoskeleton;nucleus;other cell component	signal transduction activity or receptor binding;cytoskeletal activity;other molecular function	713230822
High	A0A493TZG9	Actinin alpha 4 OS=Anas platyrhynchos platyrhynchos OX=8840 GN=ACTN4 PE=4 SV=1	38.702	18	14	17	7	942	106.5	6.2	29.12	ACTN4	RNA metabolism OR transcription;transport;signal transduction;other biological processes	cytosol;cytoskeleton;nucleus;other cell component	cytoskeletal activity;nucleic acid binding activity;other molecular function	2.75979e+08
High	A0A6J3E398	thyroid hormone receptor-associated protein 3 isoform X1 OS=Aythya fuligula OX=219594 GN=THRAP3 PE=3 SV=1	35.919	17	12	15	12	966	110	10.17	26.77	THRAP3	RNA metabolism OR transcription;other metabolic processes			426695476
High	A0A6J3DN58	40S ribosomal protein S4 OS=Aythya fuligula OX=219594 GN=RPS4X PE=3 SV=1	34.867	33	9	13	9	263	29.6	10.15	33.33	RPS4X	protein metabolism;other metabolic processes	translational apparatus;other cell component	nucleic acid binding activity;other molecular function	585556577
High	A0A6J3ECE8	Glyceraldehyde-3-phosphate dehydrogenase OS=Aythya fuligula OX=219594 GN=GAPDH PE=3 SV=1	34.073	33	10	11	10	333	35.7	8.54	25.2	GAPDH	other metabolic processes;other biological processes	cytosol;cytoskeleton;nucleus	other molecular function	8.39374e+08
High	U3IWC8	Heterogeneous nuclear ribonucleoprotein D like OS=Anas platyrhynchos platyrhynchos OX=8840 GN=HNRNPDL PE=4 SV=2	33.148	29	9	13	8	301	33.4	7.31	21.5	HNRNPDL		nucleus;other cell component	nucleic acid binding activity	1688179537	Acetyl [N-Term]
High	A0A6J3CR68	Elongation factor 1-alpha OS=Aythya fuligula OX=219594 GN=EEF1A1 PE=3 SV=1	32.93	29	10	15	10	462	50.1	9.01	31.23	EEF1A1	protein metabolism;other metabolic processes		nucleic acid binding activity;other molecular function	1.14619e+09
High	U3J3W1	Uncharacterized protein OS=Anas platyrhynchos platyrhynchos OX=8840 PE=4 SV=2	32.752	47	9	12	9	253	27	8.6	24.41				other molecular function	295195063
High	R0KL01	RNA-binding protein FUS OS=Anas platyrhynchos OX=8839 GN=Anapl_18949 PE=4 SV=1	32.733	24	5	10	4	135	14.2	4.82	22.82		other biological processes		nucleic acid binding activity	1149027120
High	R0LH74	Myosin light chain 1, skeletal muscle isoform (Fragment) OS=Anas platyrhynchos OX=8839 GN=Anapl_06332 PE=4 SV=1	32.483	29	4	12	2	132	14.7	4.54	25.2				other molecular function	27898834
High	A0A6J3CFX4	Tubulin beta chain OS=Aythya fuligula OX=219594 GN=LOC116485793 PE=3 SV=1	32.385	24	10	11	1	445	49.9	4.89	23.71	LOC116485793	cell organization and biogenesis;other biological processes	cytoskeleton;other cell component	cytoskeletal activity;other molecular function	26858816
High	R0LRZ1	Thrombospondin-1 (Fragment) OS=Anas platyrhynchos OX=8839 GN=Anapl_04413 PE=3 SV=1	30.75	11	10	11	10	1148	126.8	4.89	25.42		cell adhesion;other biological processes	non-structural extracellular	other molecular function	1.92286e+08
High	A0A493T872	Tubulin beta chain OS=Anas platyrhynchos platyrhynchos OX=8840 GN=TUBB4B PE=3 SV=1	30.214	28	11	12	1	445	49.8	4.86	20.9	TUBB4B	cell organization and biogenesis;other biological processes	cytoskeleton;other cell component	cytoskeletal activity;nucleic acid binding activity;other molecular function	28208836
High	A0A6J3CYX0	Alpha-actinin cytoskeletal isoform OS=Aythya fuligula OX=219594 GN=ACTN1 PE=3 SV=1	30.081	13	10	12	3	892	103	5.35	24.99	ACTN1			cytoskeletal activity;other molecular function	29701738
High	A0A6J3D4H9	heterogeneous nuclear ribonucleoprotein A3 isoform X1 OS=Aythya fuligula OX=219594 GN=HNRNPA3 PE=4 SV=1	27.856	27	10	12	9	391	41.2	9.25	17.21	HNRNPA3		nucleus;other cell component	nucleic acid binding activity	178719917
High	A0A493TA22	Protein transport protein sec16 OS=Anas platyrhynchos platyrhynchos OX=8840 GN=SEC16A PE=3 SV=1	27.498	7	12	12	12	2436	263.1	6.05	11.04	SEC16A	cell organization and biogenesis;other metabolic processes;transport	other membranes;ER/Golgi		1.56846e+08
High	P19140	Alpha-enolase OS=Anas platyrhynchos OX=8839 GN=ENO1 PE=2 SV=2	27.396	26	9	9	9	434	47.2	6.8	15.97	ENO1	other metabolic processes	cytosol	other molecular function	184641426
High	U3IDT7	Uncharacterized protein OS=Anas platyrhynchos platyrhynchos OX=8840 PE=4 SV=2	27.079	17	13	14	13	914	104	5.68	16.17		other biological processes		nucleic acid binding activity	2.57157e+08
High	R0L4K0	Heat shock cognate 71 kDa protein (Fragment) OS=Anas platyrhynchos OX=8839 GN=Anapl_06772 PE=3 SV=1	26.736	19	10	11	8	647	71	5.59	18.54		other biological processes		other molecular function	151748580
High	A0A6J3DYU1	unconventional myosin-XVIIIa isoform X4 OS=Aythya fuligula OX=219594 GN=MYO18A PE=3 SV=1	25.621	8	12	13	12	2052	231	6.24	12.24	MYO18A		cytoskeleton	cytoskeletal activity;other molecular function	142131693
High	U3IJ51	Tubulin alpha chain OS=Anas platyrhynchos platyrhynchos OX=8840 PE=3 SV=2	24.849	27	9	13	1	449	49.9	5.14	16.08		cell organization and biogenesis;other biological processes	cytoskeleton;other cell component	cytoskeletal activity;other molecular function	4.04221e+06
High	A0A493TZQ8	LIM domain and actin binding 1 OS=Anas platyrhynchos platyrhynchos OX=8840 GN=LIMA1 PE=4 SV=1	24.847	18	11	12	11	769	85.2	5.95	15.01	LIMA1	cell organization and biogenesis		cytoskeletal activity;other molecular function	5.50188e+08
High	R0L3S3	40S ribosomal protein S8 (Fragment) OS=Anas platyrhynchos OX=8839 GN=Anapl_13750 PE=3 SV=1	24.631	45	8	8	8	207	24	10.32	20.93		protein metabolism;other metabolic processes	translational apparatus;other cell component	other molecular function	474993560
High	A0A6J3ENW0	DNA-(apurinic or apyrimidinic site) lyase OS=Aythya fuligula OX=219594 GN=RPS3 PE=3 SV=1	24.467	50	11	11	11	243	26.7	9.66	18.49	RPS3	protein metabolism;DNA metabolism;other metabolic processes;stress response;other biological processes	other membranes;cytoskeleton;mitochondrion;translational apparatus;nucleus	nucleic acid binding activity;other molecular function	354949307
High	R0M1H1	ATP-dependent RNA helicase DDX1 (Fragment) OS=Anas platyrhynchos OX=8839 GN=Anapl_14277 PE=3 SV=1	24.427	18	10	10	10	695	77.6	8	12.1		RNA metabolism OR transcription;other metabolic processes		nucleic acid binding activity;other molecular function	1.16959e+08
High	A0A6J3ECD4	interleukin enhancer-binding factor 3 isoform X1 OS=Aythya fuligula OX=219594 GN=ILF3 PE=4 SV=1	24	12	8	9	8	962	103.4	9.01	17.41	ILF3	stress response	nucleus;other cell component	nucleic acid binding activity	130243641
High	R0L244	Supervillin (Fragment) OS=Anas platyrhynchos OX=8839 GN=Anapl_11127 PE=3 SV=1	23.308	6	11	11	11	2206	247.4	6.71	9.95		cell organization and biogenesis		cytoskeletal activity	105753705
High	R0JSM9	Heat shock protein HSP 90-alpha (Fragment) OS=Anas platyrhynchos OX=8839 GN=Anapl_00734 PE=3 SV=1	22.88	14	9	10	9	732	84.5	5.08	13.48		stress response;other biological processes	nucleus;other cell component	other molecular function	1.55606e+08
High	A0A6J3DNH2	60S ribosomal protein L4 OS=Aythya fuligula OX=219594 GN=RPL4 PE=3 SV=1	22.739	21	8	11	8	391	44	10.92	13.84	RPL4	protein metabolism;other metabolic processes	translational apparatus;other cell component	other molecular function	315714098
High	A0A493TT31	RRM domain-containing protein OS=Anas platyrhynchos platyrhynchos OX=8840 PE=4 SV=1	22.731	25	3	6	3	217	23.1	9.79	15.56				nucleic acid binding activity	365485526
High	R0K2T5	RNA helicase (Fragment) OS=Anas platyrhynchos OX=8839 GN=Anapl_01344 PE=3 SV=1	22.211	15	8	12	1	599	66.8	8.28	24.02				nucleic acid binding activity;other molecular function	8809138
High	U3IPK5	LSM14A mRNA processing body assembly factor OS=Anas platyrhynchos platyrhynchos OX=8840 GN=LSM14A PE=3 SV=2	21.884	20	7	7	7	461	50.3	9.54	14.75	LSM14A	cell cycle OR cell proliferation;cell organization and biogenesis;signal transduction;other biological processes	cytosol;cytoskeleton;other cell component	nucleic acid binding activity	236152660
High	A0A6J3DSP1	40S ribosomal protein S14 OS=Aythya fuligula OX=219594 GN=RPS14 PE=3 SV=1	21.862	38	6	7	6	151	16.3	10.05	11.4	RPS14	protein metabolism;other metabolic processes	translational apparatus;other cell component	other molecular function	3.10064e+08
High	A0A493TVZ9	SERPINE1 mRNA binding protein 1 OS=Anas platyrhynchos platyrhynchos OX=8840 GN=SERBP1 PE=4 SV=1	21.402	21	9	9	3	640	68.5	9.8	10.67	SERBP1		nucleus;other cell component	nucleic acid binding activity	231162179
High	A0A6J3D9D8	heterogeneous nuclear ribonucleoprotein H3 isoform X2 OS=Aythya fuligula OX=219594 GN=HNRNPH3 PE=4 SV=1	20.813	28	7	10	6	328	35.1	7.11	18.52	HNRNPH3		other cell component	nucleic acid binding activity	370044116
High	R0KXN3	40S ribosomal protein S18 OS=Anas platyrhynchos OX=8839 GN=Anapl_16350 PE=3 SV=1	20.503	34	6	9	6	129	14.5	10.13	23.49		protein metabolism;other metabolic processes	translational apparatus;other cell component	nucleic acid binding activity;other molecular function	477328368
High	A0A171R277	Peptidyl-prolyl cis-trans isomerase OS=Anas platyrhynchos OX=8839 PE=2 SV=1	19.987	33	7	10	7	165	17.8	8.07	13.41		protein metabolism;other metabolic processes;other biological processes		other molecular function	379120734
High	A0A6J3EDN8	elongation factor 2 OS=Aythya fuligula OX=219594 GN=EEF2 PE=3 SV=1	19.944	9	7	7	7	858	95.3	6.83	14.16	EEF2	protein metabolism;other metabolic processes		nucleic acid binding activity;other molecular function	9.34266e+07
High	R0JYM9	Myosin regulatory light chain 2, smooth muscle major isoform (Fragment) OS=Anas platyrhynchos OX=8839 GN=Anapl_04443 PE=4 SV=1	19.718	51	7	12	3	169	19.4	5.22	25.43				other molecular function	54525104
High	R0KEK0	Calmodulin (Fragment) OS=Anas platyrhynchos OX=8839 GN=Anapl_08362 PE=3 SV=1	19.279	37	5	8	5	130	14.6	4.26	17.97				other molecular function	224163351
High	R0K3U1	F-actin-capping protein subunit beta (Fragment) OS=Anas platyrhynchos OX=8839 GN=Anapl_04371 PE=3 SV=1	18.811	29	6	6	6	276	31.2	5.59	12.24		cell organization and biogenesis	cytoskeleton;other cell component	cytoskeletal activity	144253336	Acetyl [N-Term]
High	A0A6J3D808	unconventional myosin-Ib isoform X1 OS=Aythya fuligula OX=219594 GN=MYO1B PE=3 SV=1	18.711	11	11	11	11	1136	131.9	9.38	11.35	MYO1B		cytoskeleton	cytoskeletal activity;other molecular function	1.41566e+08
High	A0A493T2F2	CCHC-type domain-containing protein OS=Anas platyrhynchos platyrhynchos OX=8840 PE=4 SV=1	18.703	33	6	6	6	227	24.8	8.69	13.49				nucleic acid binding activity;other molecular function	1.08975e+08
High	A0A493T9X1	Heterogeneous nuclear ribonucleoprotein D OS=Anas platyrhynchos platyrhynchos OX=8840 GN=HNRNPD PE=4 SV=1	18.242	13	4	8	3	349	37.7	8.72	13.63	HNRNPD	other biological processes	cytosol;nucleus;other cell component	nucleic acid binding activity	1.54572e+08
High	A0A493TNU5	Cell cycle associated protein 1 OS=Anas platyrhynchos platyrhynchos OX=8840 GN=CAPRIN1 PE=3 SV=1	17.572	13	6	6	6	667	73.9	5.19	13.27	CAPRIN1	other biological processes	other cell component	nucleic acid binding activity	1.88547e+08
High	A0A6J3DWZ5	40S ribosomal protein S2 OS=Aythya fuligula OX=219594 GN=RPS2 PE=3 SV=1	17.241	26	7	8	7	286	30.7	10.24	17.48	RPS2	protein metabolism;other metabolic processes	translational apparatus	nucleic acid binding activity;other molecular function	305950162
High	A0A6J3DBZ7	Small ubiquitin-related modifier OS=Aythya fuligula OX=219594 GN=LOC116492398 PE=3 SV=1	17.186	27	3	11	3	94	10.7	5.5	22.07	LOC116492398		nucleus		3670613888
High	R0J9S1	RNA helicase OS=Anas platyrhynchos OX=8839 GN=Anapl_19088 PE=4 SV=1	16.678	33	5	6	1	184	19.8	9.85	12.3		protein metabolism;other metabolic processes		nucleic acid binding activity;other molecular function	45394687
High	R0LKF6	Guanine nucleotide-binding protein subunit beta-2-like 1 OS=Anas platyrhynchos OX=8839 GN=Anapl_13523 PE=4 SV=1	16.373	29	5	5	5	276	30.5	7.39	10.88			translational apparatus	translation activity	133719850
High	A0A6J3DK31	40S ribosomal protein S11 OS=Aythya fuligula OX=219594 GN=RPS11 PE=3 SV=1	16.151	43	7	8	7	158	18.4	10.3	14.93	RPS11	protein metabolism;other metabolic processes	translational apparatus;other cell component	other molecular function	324844328
High	A0A6J3CEE3	ADP/ATP translocase 3 OS=Aythya fuligula OX=219594 GN=SLC25A6 PE=3 SV=1	16.055	23	8	10	2	298	32.7	9.72	13.36	SLC25A6	transport	other membranes;mitochondrion	transporter activity	177141688
High	U3IKV0	RNA-splicing ligase RtcB homolog OS=Anas platyrhynchos platyrhynchos OX=8840 GN=RTCB PE=3 SV=2	15.581	14	6	7	6	505	55.2	7.11	6.93	RTCB	RNA metabolism OR transcription;other metabolic processes	other membranes;cytosol;ER/Golgi;nucleus;other cell component	cytoskeletal activity;other molecular function	80307099
High	U3IXD4	Family with sequence similarity 98 member A OS=Anas platyrhynchos platyrhynchos OX=8840 GN=FAM98A PE=3 SV=2	15.516	12	5	5	5	567	60.7	9.32	9.42	FAM98A				6.14967e+07
High	R0K808	60S ribosomal protein L7a (Fragment) OS=Anas platyrhynchos OX=8839 GN=Anapl_00595 PE=3 SV=1	15.494	24	7	7	7	268	30.3	10.48	11.93		other biological processes	cytosol;translational apparatus	nucleic acid binding activity	139906493
High	R0LY14	14-3-3 protein theta (Fragment) OS=Anas platyrhynchos OX=8839 GN=Anapl_08372 PE=3 SV=1	15.325	35	7	7	5	228	26	5.05	11.22					121112598
High	R0KYY1	60S ribosomal protein L18a (Fragment) OS=Anas platyrhynchos OX=8839 GN=Anapl_14683 PE=3 SV=1	15.086	28	4	6	4	159	18.8	10.68	10.69		protein metabolism;other metabolic processes	translational apparatus;other cell component	other molecular function	1.87005e+08
High	U3J8G5	Ribosomal protein S16 OS=Anas platyrhynchos platyrhynchos OX=8840 GN=RPS16 PE=3 SV=2	15.033	37	6	6	6	146	16.4	10.21	14.77	RPS16	protein metabolism;RNA metabolism OR transcription;other metabolic processes;other biological processes	cytosol;translational apparatus	nucleic acid binding activity;other molecular function	201104261
High	A0A6J3ELJ2	histone H3-like OS=Aythya fuligula OX=219594 GN=LOC116502376 PE=3 SV=1	14.793	28	7	8	7	242	27.2	11.37	12.67	LOC116502376		nucleus;other cell component	nucleic acid binding activity;other molecular function	120851963
High	R0L4F2	60S ribosomal protein L3 (Fragment) OS=Anas platyrhynchos OX=8839 GN=Anapl_13871 PE=3 SV=1	14.784	13	5	6	5	389	44.5	10.2	13.08		protein metabolism;other metabolic processes	translational apparatus;other cell component	other molecular function	229277762
High	A0A6J3D734	actin-related protein 3 OS=Aythya fuligula OX=219594 GN=ACTR3 PE=3 SV=1	14.681	14	6	6	6	418	47.4	5.88	10	ACTR3	cell organization and biogenesis	cytoskeleton	cytoskeletal activity;other molecular function	109645040
High	U3I640	78 kDa glucose-regulated protein OS=Anas platyrhynchos platyrhynchos OX=8840 GN=HSPA5 PE=3 SV=2	14.651	14	7	7	5	652	72.1	5.22	8.07	HSPA5	protein metabolism;other metabolic processes;stress response;transport;developmental processes;signal transduction;other biological processes	plasma membrane;other membranes;cytosol;mitochondrion;ER/Golgi;nucleus;other cell component	translation activity;other molecular function	64924139
High	A0A6J3EH16	keratin, type II cytoskeletal 5-like isoform X2 OS=Aythya fuligula OX=219594 GN=LOC116499891 PE=3 SV=1	14.645	11	7	9	3	586	61	7.81	14.15	LOC116499891		cytoskeleton		8.01148e+08
High	A0A6J3DFL9	RNA helicase OS=Aythya fuligula OX=219594 GN=EIF4A2 PE=3 SV=1	14.508	19	7	7	3	407	46.3	5.48	11.43	EIF4A2	protein metabolism;other metabolic processes		nucleic acid binding activity;other molecular function	170184420
High	U3I0A3	IF rod domain-containing protein OS=Anas platyrhynchos platyrhynchos OX=8840 PE=3 SV=2	14.501	12	6	7	3	490	53.5	5.87	10.32			cytoskeleton		1.42035e+08
High	A0A6J3CN46	60S ribosomal protein L7 OS=Aythya fuligula OX=219594 GN=RPL7 PE=3 SV=1	14.228	21	5	6	5	246	28.7	10.77	14.1	RPL7	RNA metabolism OR transcription;other metabolic processes	cytosol;translational apparatus	other molecular function	315383025
High	A0A6J3DFP8	constitutive coactivator of PPAR-gamma-like protein 1 isoform X2 OS=Aythya fuligula OX=219594 GN=FAM120A PE=3 SV=1	13.617	8	6	6	6	1070	118	8.81	5.03	FAM120A				60486552
High	A0A6J3DX47	Actin-depolymerizing factor OS=Aythya fuligula OX=219594 GN=GSN PE=3 SV=1	13.429	11	6	6	6	730	80.8	6.18	6.88	GSN	cell organization and biogenesis;other biological processes		cytoskeletal activity;other molecular function	1.29571e+08
High	A0A6J3CVH7	40S ribosomal protein S27a OS=Aythya fuligula OX=219594 GN=RPS27A PE=3 SV=1	13.416	51	6	6	6	156	18	9.64	9.64	RPS27A	protein metabolism;other metabolic processes	translational apparatus;other cell component	other molecular function	231280746
High	A0A6J3DKF3	ADP/ATP translocase 2 OS=Aythya fuligula OX=219594 GN=SLC25A5 PE=3 SV=1	13.336	22	7	9	1	298	32.9	9.76	11.4	SLC25A5	transport	other membranes;mitochondrion	transporter activity	5511805
High	A0A6J3DW80	Fascin OS=Aythya fuligula OX=219594 GN=FSCN1 PE=3 SV=1	13.335	17	6	6	6	490	54.1	7.18	9.13	FSCN1	cell organization and biogenesis;other biological processes	cytoskeleton;other cell component	cytoskeletal activity;other molecular function	160259137
High	A0A6J3D1I2	60S ribosomal protein L24 OS=Aythya fuligula OX=219594 GN=RPL24 PE=3 SV=1	13.259	25	4	5	4	157	17.8	11.25	11.59	RPL24		translational apparatus		202136446
High	A0A6J3DF59	plasminogen activator inhibitor 1 RNA-binding protein isoform X1 OS=Aythya fuligula OX=219594 GN=SERBP1 PE=4 SV=1	13.247	21	7	7	1	456	48.8	7.44	5.1	SERBP1		nucleus;other cell component	nucleic acid binding activity	15725335
High	A0A493ST25	Myosin ID OS=Anas platyrhynchos platyrhynchos OX=8840 GN=MYO1D PE=3 SV=1	12.778	7	6	6	6	1006	116	9.26	8.03	MYO1D	other biological processes	cytoskeleton;other cell component	cytoskeletal activity;other molecular function	1.38384e+08
High	R0J896	60S ribosomal protein L9 (Fragment) OS=Anas platyrhynchos OX=8839 GN=Anapl_10763 PE=3 SV=1	12.73	19	4	5	4	192	21.8	10.04	9.57	RPL9	protein metabolism;other metabolic processes	translational apparatus;other cell component	nucleic acid binding activity;other molecular function	8.58809e+08
High	A0A6J3EK16	histone H1.10-like OS=Aythya fuligula OX=219594 GN=LOC116502349 PE=3 SV=1	12.484	15	4	5	4	222	22.1	11.11	10.57	LOC116502349	cell organization and biogenesis	nucleus;other cell component	nucleic acid binding activity;other molecular function	186309083
High	A0A493STJ4	Filamin B OS=Anas platyrhynchos platyrhynchos OX=8840 GN=FLNB PE=3 SV=1	12.482	3	6	6	6	2699	287.6	5.94	5.89	FLNB	cell organization and biogenesis;other biological processes	other cell component	cytoskeletal activity	55478454
High	U3I7C2	Uncharacterized protein OS=Anas platyrhynchos platyrhynchos OX=8840 PE=4 SV=2	12.378	13	5	5	5	650	69.7	9.51	5.54		other biological processes	nucleus	nucleic acid binding activity	31351630
High	A0A6J3E2L2	60S ribosomal protein L12 OS=Aythya fuligula OX=219594 GN=RPL12 PE=3 SV=1	12.105	36	4	4	4	165	17.8	9.42	7.33	RPL12	protein metabolism;other metabolic processes	translational apparatus;other cell component	other molecular function	7.18029e+07
High	U3J7I8	Ubiquitin associated protein 2 like OS=Anas platyrhynchos platyrhynchos OX=8840 GN=UBAP2L PE=4 SV=2	11.737	7	5	5	5	1055	111.1	7.8	4.4	UBAP2L	cell organization and biogenesis;other biological processes	nucleus		3.84451e+07
High	R0J6S6	RNA-binding protein 4 (Fragment) OS=Anas platyrhynchos OX=8839 GN=Anapl_18315 PE=4 SV=1	11.637	39	4	4	4	109	12.2	5.94	8.67				nucleic acid binding activity	6.93446e+07
High	A0A6J3DIT3	60S ribosomal protein L13 OS=Aythya fuligula OX=219594 GN=RPL13 PE=3 SV=1	11.633	18	4	5	4	211	24.4	11.75	11.51	RPL13	protein metabolism;other metabolic processes	translational apparatus;other cell component	other molecular function	207371045
High	R0LRM7	Actin-depolymerizing factor (Fragment) OS=Anas platyrhynchos OX=8839 GN=Anapl_08306 PE=3 SV=1	11.504	28	5	6	5	165	18.5	7.91	5.27		cell organization and biogenesis;other biological processes	cytoskeleton	cytoskeletal activity	108275708
High	S4V6M7	Ribosomal protein L19 OS=Anas platyrhynchos OX=8839 GN=RPL19 PE=2 SV=1	11.199	21	4	4	4	196	23.5	11.47	7.36	RPL19	protein metabolism;other metabolic processes	cytosol;translational apparatus	nucleic acid binding activity;other molecular function	149624196
High	U3IL97	Keratin 12 OS=Anas platyrhynchos platyrhynchos OX=8840 GN=KRT12 PE=4 SV=2	11.087	6	5	6	3	466	49.9	5.05	13.24	KRT12	developmental processes;other biological processes	cytoskeleton	other molecular function	406495150
High	R0LJ39	Peroxiredoxin-1 (Fragment) OS=Anas platyrhynchos OX=8839 GN=Anapl_13435 PE=4 SV=1	11.067	21	5	6	5	201	22.5	8.28	6.58		other biological processes		other molecular function	62120008
High	A0A6J3CRN8	60S ribosomal protein L8 OS=Aythya fuligula OX=219594 GN=RPL8 PE=3 SV=1	11.055	11	2	4	2	257	28	10.96	11.88	RPL8	protein metabolism;other metabolic processes	translational apparatus	nucleic acid binding activity;other molecular function	142239934
High	R0LY56	40S ribosomal protein S20 (Fragment) OS=Anas platyrhynchos OX=8839 GN=Anapl_06695 PE=3 SV=1	10.972	23	3	3	3	117	13.2	9.94	7.5		protein metabolism;other metabolic processes	translational apparatus	nucleic acid binding activity;other molecular function	63376485
High	R0LAD1	Ribosomal protein (Fragment) OS=Anas platyrhynchos OX=8839 GN=Anapl_06298 PE=3 SV=1	10.954	34	5	6	5	190	21.6	9.76	6.34		protein metabolism;other metabolic processes	translational apparatus	nucleic acid binding activity;other molecular function	118352640
High	A0A6J3EKW2	ATP synthase subunit alpha OS=Aythya fuligula OX=219594 GN=ATP5F1A PE=3 SV=1	10.529	10	4	4	4	553	60	9.13	4.52	ATP5F1A	other metabolic processes;transport	other membranes	transporter activity;other molecular function	37863679
High	U3J981	Interleukin enhancer binding factor 2 OS=Anas platyrhynchos platyrhynchos OX=8840 GN=ILF2 PE=4 SV=2	10.467	23	6	7	6	352	38.8	4.94	4.02	ILF2	other biological processes	nucleus;other cell component	nucleic acid binding activity	6.78902e+07
High	R0J8L6	Keratin, type II cytoskeletal 75 (Fragment) OS=Anas platyrhynchos OX=8839 GN=Anapl_07530 PE=3 SV=1	10.117	9	4	6	1	441	48.9	5.85	9.69			cytoskeleton		40465992
High	A0A6J3DHI5	Nucleolin OS=Aythya fuligula OX=219594 GN=NCL PE=4 SV=1	9.878	9	5	6	5	702	76.5	4.89	6.06	NCL		nucleus;other cell component	nucleic acid binding activity	55819467
High	R0JC25	Ribosomal protein L15 (Fragment) OS=Anas platyrhynchos OX=8839 GN=Anapl_09188 PE=3 SV=1	9.698	28	5	6	5	206	24.3	11.58	6.45		protein metabolism;other metabolic processes	translational apparatus	other molecular function	1.17589e+08
High	A0A493TPM5	40S ribosomal protein S25 OS=Anas platyrhynchos platyrhynchos OX=8840 PE=3 SV=1	9.539	32	4	5	4	93	10.3	9.99	10.62			translational apparatus;other cell component		258462816
High	A0A6J3DZZ5	unconventional myosin-Ic isoform X2 OS=Aythya fuligula OX=219594 GN=MYO1C PE=3 SV=1	9.436	6	5	5	5	1044	120.5	9.2	1.8	MYO1C		cytoskeleton	cytoskeletal activity;other molecular function	4.64131e+07
High	U3IF45	TATA-box binding protein associated factor 15 OS=Anas platyrhynchos platyrhynchos OX=8840 GN=TAF15 PE=3 SV=2	9.409	9	3	4	2	485	53	8.68	5.08	TAF15	other biological processes	nucleus;other cell component	nucleic acid binding activity;other molecular function	184025422
High	U3I7V3	Lysyl oxidase homolog OS=Anas platyrhynchos platyrhynchos OX=8840 GN=LOX PE=3 SV=2	9.409	14	3	3	3	251	29.3	6.21	4.94	LOX	cell organization and biogenesis;protein metabolism;DNA metabolism;other metabolic processes;developmental processes;signal transduction;other biological processes	non-structural extracellular;extracellular matrix;other cell component	other molecular function	4.50358e+07
High	U3IPM3	Actin-related protein 2 OS=Anas platyrhynchos platyrhynchos OX=8840 GN=ACTR2 PE=3 SV=2	9.382	15	5	5	5	394	44.7	6.74	5.66	ACTR2				118954371
High	A0A493TZE8	RAB1A, member RAS oncogene family OS=Anas platyrhynchos platyrhynchos OX=8840 GN=RAB1A PE=4 SV=1	9.291	14	3	3	1	224	24.7	7.81	6.93	RAB1A	cell adhesion;cell-cell signaling;cell organization and biogenesis;other metabolic processes;stress response;transport;other biological processes	ER/Golgi;other cell component	other molecular function	93164923
High	R0K7Y6	40S ribosomal protein S6 (Fragment) OS=Anas platyrhynchos OX=8839 GN=Anapl_07560 PE=3 SV=1	9.151	14	3	3	3	247	28.4	10.83	7.34		protein metabolism;other metabolic processes	translational apparatus;other cell component	other molecular function	151294030
High	A0A493U301	40S ribosomal protein S23 OS=Anas platyrhynchos platyrhynchos OX=8840 PE=3 SV=1	8.968	18	4	6	4	185	20.3	10.21	10.66	RPS23	protein metabolism;other metabolic processes	translational apparatus	other molecular function	1.11772e+08
High	A0A6J3D8S3	DBIRD complex subunit ZNF326 isoform X2 OS=Aythya fuligula OX=219594 GN=ZNF326 PE=3 SV=1	8.966	12	5	6	5	541	60.7	5.86	5.86	ZNF326		nucleus	nucleic acid binding activity	61533503
High	A0A493SUY8	Pyruvate kinase OS=Anas platyrhynchos platyrhynchos OX=8840 GN=PKM PE=3 SV=1	8.782	7	3	3	3	530	58	7.34	6.63	PKM	other metabolic processes		kinase activity;other molecular function	31088088
High	R0JNI5	Heterogeneous nuclear ribonucleoprotein K (Fragment) OS=Anas platyrhynchos OX=8839 GN=Anapl_18555 PE=4 SV=1	8.746	9	3	3	3	431	47.7	8.76	6.16		RNA metabolism OR transcription;other metabolic processes;other biological processes	nucleus;other cell component	nucleic acid binding activity	45523681
High	A0A6J3DWP0	Coronin OS=Aythya fuligula OX=219594 GN=CORO1C PE=3 SV=1	8.631	11	5	5	5	474	53.2	6.67	5.05	CORO1C	cell organization and biogenesis	cytoskeleton	cytoskeletal activity	42086145
High	A0A493TBN3	PDZ and LIM domain 7 OS=Anas platyrhynchos platyrhynchos OX=8840 GN=PDLIM7 PE=4 SV=1	8.596	8	3	3	3	438	47	8.76	4.79	PDLIM7			other molecular function	40239890
High	A0A6J3DSZ2	Nucleophosmin OS=Aythya fuligula OX=219594 GN=NPM1 PE=3 SV=1	8.511	11	3	3	3	294	32.6	4.81	5.03	NPM1		nucleus	nucleic acid binding activity	88547247
High	R0M2E9	60S ribosomal protein L32 (Fragment) OS=Anas platyrhynchos OX=8839 GN=Anapl_06415 PE=3 SV=1	8.505	14	2	3	2	148	17.5	11.34	6.15		protein metabolism;other metabolic processes	translational apparatus;other cell component	other molecular function	118792394
High	A0A6J3E9F8	myosin light chain 4 OS=Aythya fuligula OX=219594 GN=MYL4 PE=4 SV=1	8.445	13	3	5	2	185	20.7	5.1	10.06	MYL4			other molecular function	14488291
High	A0A6J3DU76	GTP-binding nuclear protein Ran OS=Aythya fuligula OX=219594 GN=RAN PE=3 SV=1	8.421	15	3	3	3	216	24.4	7.88	6.5	RAN	transport	nucleus	other molecular function	56839096
High	U3IWZ0	40S ribosomal protein S13 OS=Anas platyrhynchos platyrhynchos OX=8840 GN=RPS13 PE=3 SV=2	8.352	27	4	4	4	151	17.2	10.54	4.4	RPS13	protein metabolism;other metabolic processes;other biological processes	cytosol;translational apparatus;nucleus;other cell component	nucleic acid binding activity;other molecular function	124448648
High	A0A6J3DGE8	tropomodulin-3 OS=Aythya fuligula OX=219594 GN=LOC116493348 PE=4 SV=1	8.349	13	4	4	4	352	39.5	5.16	5.92	LOC116493348	cell organization and biogenesis;other biological processes	cytoskeleton	cytoskeletal activity	8.75423e+07
High	A0A6J3DZE2	60S ribosomal protein L35 OS=Aythya fuligula OX=219594 GN=RPL35 PE=3 SV=1	8.305	26	3	5	3	123	14.6	11.05	5.02	RPL35	protein metabolism;RNA metabolism OR transcription;other metabolic processes	cytosol;translational apparatus	other molecular function	140762790
High	R0JMZ7	CCT-theta (Fragment) OS=Anas platyrhynchos OX=8839 GN=Anapl_15803 PE=3 SV=1	8.251	9	4	4	4	528	57.3	5.39	2.17		other biological processes		other molecular function	3.75949e+07
High	U3IX21	Cysteine and glycine rich protein 1 OS=Anas platyrhynchos platyrhynchos OX=8840 GN=CSRP1 PE=4 SV=2	8.042	16	2	3	2	206	22.1	8.69	2.16	CSRP1		nucleus	other molecular function	8.61795e+06
High	A0A6J3E9I9	keratin, type I cytoskeletal 19-like OS=Aythya fuligula OX=219594 GN=LOC116498548 PE=3 SV=1	7.903	4	2	5	1	466	51.1	4.84	9.5	LOC116498548		cytoskeleton	other molecular function	289537432
High	U3J840	60S ribosomal protein L6 OS=Anas platyrhynchos platyrhynchos OX=8840 GN=RPL6 PE=3 SV=2	7.902	13	4	4	4	276	31.6	10.77	9.42	RPL6	protein metabolism;other metabolic processes	cytosol;translational apparatus;nucleus;other cell component	other molecular function	182471929
High	A0A6J3E9E1	40S ribosomal protein S27 OS=Aythya fuligula OX=219594 GN=RPS27 PE=3 SV=1	7.861	40	3	5	3	84	9.5	9.45	12.65	RPS27	protein metabolism;other metabolic processes	translational apparatus;other cell component	other molecular function	110174092
High	A0A493TGH8	Uncharacterized protein OS=Anas platyrhynchos platyrhynchos OX=8840 PE=3 SV=1	7.857	10	3	3	3	222	24.1	8.32	3.97		protein metabolism;other metabolic processes	translational apparatus	other molecular function	94129389
High	U3J9H1	40S ribosomal protein S24 OS=Anas platyrhynchos platyrhynchos OX=8840 GN=RPS24 PE=3 SV=1	7.767	27	3	3	3	130	15	10.89	5.03		protein metabolism;other metabolic processes	translational apparatus	other molecular function	3.9627e+07	Acetyl [N-Term]
High	A0A493TVJ5	Enhancer of rudimentary homolog OS=Anas platyrhynchos platyrhynchos OX=8840 GN=ERH PE=3 SV=1	7.749	24	2	3	2	106	12.2	5.39	4.04	ERH		nucleus;other cell component	nucleic acid binding activity	5.79363e+07
High	A0A493TC73	Coiled-coil-helix-coiled-coil-helix domain containing 3 OS=Anas platyrhynchos platyrhynchos OX=8840 GN=CHCHD3 PE=4 SV=1	7.709	12	3	3	3	233	26.9	8.79	4.24	CHCHD3		other membranes;mitochondrion		2.30463e+07
High	A0A6J3ELK5	60S ribosomal protein L17 OS=Aythya fuligula OX=219594 GN=LOC116501009 PE=3 SV=1	7.52	16	2	3	2	184	21.4	10.18	4.8	LOC116501009	protein metabolism;other metabolic processes	translational apparatus	other molecular function	70453760
High	A0A6J3CKD9	60S ribosomal protein L14 OS=Aythya fuligula OX=219594 GN=RPL14 PE=3 SV=1	7.465	23	3	3	3	146	17.2	10.59	4.42	RPL14	protein metabolism;other metabolic processes	translational apparatus;other cell component	nucleic acid binding activity;other molecular function	142799827
High	A0A493T192	Uncharacterized protein OS=Anas platyrhynchos platyrhynchos OX=8840 PE=3 SV=1	7.411	9	3	3	3	234	25.8	10.64	6.52		protein metabolism;other metabolic processes	translational apparatus;other cell component	other molecular function	27273643
High	A0A493TSV5	Protein phosphatase 1 regulatory subunit OS=Anas platyrhynchos platyrhynchos OX=8840 GN=PPP1R12A PE=4 SV=1	7.318	4	3	3	3	1035	115.3	5.49	3.87	PPP1R12A	signal transduction	other cell component	enzyme regulator activity;other molecular function	2.12102e+07
High	A0A493TRR7	RAB10, member RAS oncogene family OS=Anas platyrhynchos platyrhynchos OX=8840 GN=RAB10 PE=4 SV=1	7.236	17	3	3	1	200	22.6	8.38	4.94	RAB10	cell organization and biogenesis;transport;other biological processes	plasma membrane;other membranes;ER/Golgi;other cytoplasmic organelle;other cell component	cytoskeletal activity;other molecular function	2333958
High	A0A6J3D6U9	60S ribosomal protein L27a OS=Aythya fuligula OX=219594 GN=RPL27A PE=3 SV=1	7.114	16	2	2	2	148	16.8	10.76	5.89	RPL27A	protein metabolism;other metabolic processes	translational apparatus	other molecular function	139636713
High	R0KBG0	Metalloproteinase inhibitor 3 (Fragment) OS=Anas platyrhynchos OX=8839 GN=Anapl_11745 PE=3 SV=1	7.099	15	4	4	4	212	24.4	8.59	7.97			non-structural extracellular	enzyme regulator activity;other molecular function	142145470
High	R0LNE5	T-complex protein 1 subunit delta (Fragment) OS=Anas platyrhynchos OX=8839 GN=Anapl_08998 PE=3 SV=1	7.097	11	3	3	3	495	53.3	6.57	2.33		other biological processes	other cell component	other molecular function	2.41771e+07
High	U3IXL5	Clathrin heavy chain OS=Anas platyrhynchos platyrhynchos OX=8840 GN=CLTC PE=3 SV=2	7.015	3	5	6	5	1669	190.7	5.72	0	CLTC	transport	plasma membrane;other membranes;ER/Golgi	other molecular function	35606057
High	A0A493SVX2	Actin related protein 2/3 complex subunit 4 OS=Anas platyrhynchos platyrhynchos OX=8840 GN=ARPC4 PE=3 SV=1	7.006	15	3	5	3	204	23.1	10.21	10.53	ARPC4	cell organization and biogenesis	cytoskeleton;other cell component		92968998
High	A0A6J3CL35	14-3-3 protein zeta/delta OS=Aythya fuligula OX=219594 GN=YWHAZ PE=3 SV=1	6.874	10	2	2	1	245	27.8	4.79	3.68	YWHAZ				21458062
High	R0KBE2	3-hydroxyacyl-[acyl-carrier-protein] dehydratase (Fragment) OS=Anas platyrhynchos OX=8839 GN=Anapl_02761 PE=4 SV=1	6.813	2	4	4	4	2513	274.5	6.54	2.38	FASN	other metabolic processes		other molecular function	39342222	Acetyl [N-Term]
High	A0A6J3EBK6	keratin, type I cytoskeletal 14 isoform X6 OS=Aythya fuligula OX=219594 GN=LOC116498546 PE=3 SV=1	6.721	6	3	3	2	462	50.5	5.12	6.85	LOC116498546		cytoskeleton	other molecular function	47516616
High	A0A6J3E021	RNA-binding protein EWS isoform X1 OS=Aythya fuligula OX=219594 GN=EWSR1 PE=3 SV=1	6.638	2	1	2	1	668	69.4	9.32	3.66	EWSR1	other biological processes	nucleus	nucleic acid binding activity;other molecular function	46217754
High	A0A6J3D7S7	Arp2/3 complex 34 kDa subunit OS=Aythya fuligula OX=219594 GN=ARPC2 PE=3 SV=1	6.589	13	4	4	4	300	34.3	7.36	4.23	ARPC2	cell organization and biogenesis	cytoskeleton;other cell component	cytoskeletal activity	80275760
High	A0A6J3DFF8	GATOR complex protein SEC13 OS=Aythya fuligula OX=219594 GN=SEC13 PE=3 SV=1	6.558	7	2	3	2	320	35.2	5.27	4.18	SEC13	cell organization and biogenesis;transport;other biological processes	other membranes;ER/Golgi;nucleus;other cytoplasmic organelle	other molecular function	47578539
High	A0A6J3D5J9	F-actin-capping protein subunit alpha OS=Aythya fuligula OX=219594 GN=CAPZA2 PE=3 SV=1	6.484	19	3	3	3	286	32.8	5.82	0	CAPZA2	cell organization and biogenesis	cytoskeleton	cytoskeletal activity	38332459
High	A0A6J3D535	RNA-binding motif, single-stranded-interacting protein 1 isoform X1 OS=Aythya fuligula OX=219594 GN=RBMS1 PE=4 SV=1	6.474	8	3	3	3	406	44.6	8.79	4.3	RBMS1		other cell component	nucleic acid binding activity	70368067
High	R0L0B4	60S ribosomal protein L26 (Fragment) OS=Anas platyrhynchos OX=8839 GN=Anapl_12077 PE=3 SV=1	6.162	17	3	6	3	150	17.7	10.56	5.52		protein metabolism;other metabolic processes	translational apparatus	nucleic acid binding activity;other molecular function	9.00659e+07
High	A0A6J3D093	YLP motif-containing protein 1 OS=Aythya fuligula OX=219594 GN=YLPM1 PE=4 SV=1	6.149	1	2	3	2	2180	245.1	7.42	0	YLPM1		nucleus		1.06865e+07
High	R0M216	Histone H2A (Fragment) OS=Anas platyrhynchos OX=8839 GN=Anapl_01028 PE=3 SV=1	5.95	31	2	2	2	123	13.3	10.73	4.71			nucleus;other cell component	nucleic acid binding activity;other molecular function	3.42777e+07
High	U3IDA0	60S ribosomal protein L21 OS=Anas platyrhynchos platyrhynchos OX=8840 GN=RPL21 PE=3 SV=1	5.917	8	2	2	2	252	27.6	10.26	5.18	RPL21	protein metabolism;other metabolic processes	translational apparatus;other cell component	other molecular function	89027212
High	A0A6J3DR12	heterogeneous nuclear ribonucleoprotein A/B isoform X1 OS=Aythya fuligula OX=219594 GN=HNRNPAB PE=4 SV=1	5.615	10	3	3	3	365	38.6	7.87	4.18	HNRNPAB	other biological processes	nucleus;other cell component	nucleic acid binding activity	91988221
High	R0JC86	40S ribosomal protein S5 (Fragment) OS=Anas platyrhynchos OX=8839 GN=Anapl_16687 PE=3 SV=1	5.381	17	3	5	3	196	22	9.72	4.36		protein metabolism;other metabolic processes	translational apparatus	nucleic acid binding activity;other molecular function	57519102
High	A0A6J3CGN5	60S ribosomal protein L30 OS=Aythya fuligula OX=219594 GN=RPL30 PE=3 SV=1	5.362	22	2	2	2	115	12.8	9.63	4.47	RPL30		cytosol;translational apparatus	nucleic acid binding activity;other molecular function	4.24403e+07
High	R0L8T0	40S ribosomal protein S15a (Fragment) OS=Anas platyrhynchos OX=8839 GN=Anapl_00970 PE=3 SV=1	5.349	20	2	2	2	134	15.2	10.05	4.61		protein metabolism;other metabolic processes	translational apparatus;other cell component	other molecular function	15538641
High	A0A2H4PKD1	Heat shock protein 90 kDa beta OS=Anas platyrhynchos OX=8839 GN=Grp94 PE=3 SV=1	5.292	4	2	2	2	795	91.4	4.94	2.06	Grp94	other biological processes		other molecular function	1.55454e+07
High	U3ID71	RAB2A, member RAS oncogene family OS=Anas platyrhynchos platyrhynchos OX=8840 GN=RAB2A PE=4 SV=2	5.279	13	2	2	2	207	22.8	6.13	2.34	RAB2A			other molecular function	2.07117e+07
High	U3I9N0	Tyrosine 3-monooxygenase/tryptophan 5-monooxygenase activation protein gamma OS=Anas platyrhynchos platyrhynchos OX=8840 GN=YWHAG PE=3 SV=2	5.234	13	4	4	2	335	37.6	5.22	2.12	YWHAG				21275269
High	R0K1W6	Galectin (Fragment) OS=Anas platyrhynchos OX=8839 GN=Anapl_01367 PE=4 SV=1	5.2	20	2	2	2	132	14.6	6.79	2.66				other molecular function	28787150
High	R0L5G8	cAMP-dependent protein kinase type I-alpha regulatory subunit (Fragment) OS=Anas platyrhynchos OX=8839 GN=Anapl_11500 PE=3 SV=1	4.994	7	2	3	2	398	45.2	5.53	2.11		other metabolic processes;other biological processes	plasma membrane;other membranes;other cell component	enzyme regulator activity;kinase activity;other molecular function	2.39005e+07
High	U3IL91	RAB41, member RAS oncogene family OS=Anas platyrhynchos platyrhynchos OX=8840 GN=RAB41 PE=4 SV=2	4.976	12	2	2	1	191	21.3	5.14	4.17	RAB41		plasma membrane;other membranes;cytosol;other cell component	other molecular function	7.15098e+06
High	A0A6J3D9A4	Voltage-dependent anion-selective channel protein 2 OS=Aythya fuligula OX=219594 GN=VDAC2 PE=3 SV=1	4.86	8	1	1	1	296	31.6	8.63	3.04	VDAC2	transport	other membranes;mitochondrion	transporter activity	17845430
High	A0A493SUI1	USO1 vesicle transport factor OS=Anas platyrhynchos platyrhynchos OX=8840 GN=USO1 PE=4 SV=1	4.686	4	3	3	3	935	105.3	4.88	0	USO1	cell organization and biogenesis;transport	other membranes;ER/Golgi		2.01622e+07
High	A0A493TXT4	Caldesmon 1 OS=Anas platyrhynchos platyrhynchos OX=8840 GN=CALD1 PE=4 SV=1	4.62	6	3	3	3	506	57.3	7.78	1.74	CALD1	other biological processes		cytoskeletal activity;other molecular function	23588834
High	A0A493T0L4	Ribosomal protein S19 OS=Anas platyrhynchos platyrhynchos OX=8840 PE=3 SV=1	4.534	31	3	3	3	88	10.3	9.94	2.17	RPS19	cell organization and biogenesis;protein metabolism;RNA metabolism OR transcription;other metabolic processes;stress response;other biological processes	cytosol;translational apparatus;nucleus;other cell component	other molecular function	53736607
High	A0A6J3CKU5	bcl-2-associated transcription factor 1 isoform X3 OS=Aythya fuligula OX=219594 GN=BCLAF1 PE=3 SV=1	4.533	3	2	2	2	745	85.5	10.42	1.72	BCLAF1	other biological processes	nucleus		27328657
High	A0A493SYS0	Heterogeneous nuclear ribonucleoprotein A0 OS=Anas platyrhynchos platyrhynchos OX=8840 GN=HNRNPA0 PE=4 SV=1	4.279	9	2	2	1	288	28.9	8.98	4.29	HNRNPA0		nucleus	nucleic acid binding activity;other molecular function	30001458
High	A0A6J3DR93	60S ribosomal protein L36a OS=Aythya fuligula OX=219594 GN=RPL36A PE=3 SV=1	4.139	16	2	3	2	106	12.4	10.52	6.41	RPL36A	protein metabolism;other metabolic processes	translational apparatus;other cell component	other molecular function	119501608
High	A0A493T9S2	40S ribosomal protein S9 OS=Anas platyrhynchos platyrhynchos OX=8840 PE=3 SV=1	4.107	20	2	3	2	96	11.3	10.2	4.52		protein metabolism;other metabolic processes	translational apparatus	nucleic acid binding activity;other molecular function	109961450
High	A0A6J3E176	60S ribosomal protein L22 OS=Aythya fuligula OX=219594 GN=RPL22 PE=3 SV=1	4.072	10	1	1	1	128	14.7	9.19	2.64	RPL22	protein metabolism;other metabolic processes	translational apparatus;other cell component	other molecular function	27929898
High	A0A6J3E4L1	60S ribosomal protein L27 OS=Aythya fuligula OX=219594 GN=RPL27 PE=3 SV=1	4.066	13	2	2	2	136	15.8	10.56	4.14	RPL27	protein metabolism;other metabolic processes	ER/Golgi;translational apparatus;other cell component	other molecular function	61916406
High	A0A493T5X2	KH RNA binding domain containing, signal transduction associated 1 OS=Anas platyrhynchos platyrhynchos OX=8840 GN=KHDRBS1 PE=3 SV=1	4.057	3	2	2	2	572	60	9.42	0	KHDRBS1	signal transduction;other biological processes	other membranes;nucleus;other cell component	nucleic acid binding activity;other molecular function	42154185
High	R0KS14	Polyadenylate-binding protein (Fragment) OS=Anas platyrhynchos OX=8839 GN=Anapl_03895 PE=3 SV=1	4.028	6	3	3	3	580	64.8	9.57	0			other cell component	nucleic acid binding activity	3.17272e+07
High	A0A6J3DIX7	ADP-ribosylation factor 4 OS=Aythya fuligula OX=219594 GN=ARF4 PE=3 SV=1	3.914	17	3	3	3	180	20.5	6.19	0	ARF4	transport	ER/Golgi	other molecular function	2.70459e+07
High	R0LKY1	ELAV-like protein (Fragment) OS=Anas platyrhynchos OX=8839 GN=Anapl_10087 PE=3 SV=1	3.907	7	2	2	2	336	37.3	9.13	2.38			nucleus;other cell component	nucleic acid binding activity	43430049
High	A0A6J3E8M2	CCT-beta OS=Aythya fuligula OX=219594 GN=CCT2 PE=3 SV=1	3.894	3	2	2	2	535	57.5	6.28	0	CCT2	other biological processes	cytosol	other molecular function	1.13054e+07
High	U3IF77	CCT-alpha OS=Anas platyrhynchos platyrhynchos OX=8840 GN=TCP1 PE=3 SV=2	3.888	4	2	2	2	558	60.4	5.88	1.74	TCP1	transport;other biological processes	cytosol;cytoskeleton;ER/Golgi;other cell component	other molecular function	9233377
High	A0A6J3CTG6	CCN family member 2 OS=Aythya fuligula OX=219594 GN=CCN2 PE=3 SV=1	3.859	5	2	2	2	347	37.7	7.75	3.52	CCN2	signal transduction	non-structural extracellular		40946850
High	A0A6J3E4F6	60S ribosomal protein L11 OS=Aythya fuligula OX=219594 GN=RPL11 PE=3 SV=1	3.755	12	2	2	2	178	20.2	9.69	2.05	RPL11	protein metabolism;other metabolic processes	translational apparatus;other cell component	other molecular function	79096557
High	A0A6J3ENX3	polyadenylate-binding protein 2 OS=Aythya fuligula OX=219594 GN=PABPN1 PE=4 SV=1	3.724	11	2	2	2	177	19.9	9.42	4.24	PABPN1	other biological processes	nucleus;other cell component	nucleic acid binding activity	30378822
High	A0A6J3ECV4	40S ribosomal protein S10 OS=Aythya fuligula OX=219594 GN=LOC116498831 PE=3 SV=1	3.722	14	2	2	2	165	18.9	10.15	2.79	LOC116498831		translational apparatus		47233450
High	A0A493T3H7	Smoothelin OS=Anas platyrhynchos platyrhynchos OX=8840 GN=SMTN PE=4 SV=1	3.696	4	3	3	3	1192	128.4	7.23	0	SMTN				16755682
High	A0A6J3CVD4	40S ribosomal protein S7 OS=Aythya fuligula OX=219594 GN=RPS7 PE=3 SV=1	3.669	12	3	3	3	194	22.1	10.1	3.54	RPS7	protein metabolism;other metabolic processes	translational apparatus;other cell component	other molecular function	4.14678e+07
High	R0LQ61	T-complex protein 1 subunit zeta (Fragment) OS=Anas platyrhynchos OX=8839 GN=Anapl_01692 PE=3 SV=1	3.648	7	3	3	3	464	50.9	6.2	0		other biological processes	other cell component	other molecular function	2.19365e+07
High	A0A6J3DRS9	eukaryotic translation initiation factor 2 subunit 2 OS=Aythya fuligula OX=219594 GN=EIF2S2 PE=3 SV=1	3.599	5	2	2	2	334	38.4	5.8	2.12	EIF2S2	protein metabolism;other metabolic processes		nucleic acid binding activity	1.71917e+07
High	R0J754	60S ribosomal protein L23 (Fragment) OS=Anas platyrhynchos OX=8839 GN=Anapl_18520 PE=3 SV=1	3.58	28	2	3	2	65	7.1	9.63	6.16		protein metabolism;other metabolic processes	translational apparatus;other cell component	other molecular function	110796356
High	A0A493U3U1	60S ribosomal protein L36 OS=Anas platyrhynchos platyrhynchos OX=8840 GN=RPL36 PE=3 SV=1	3.541	12	2	2	2	185	20.4	10.55	4.57	RPL36	protein metabolism;other metabolic processes	translational apparatus;other cell component	other molecular function	65776718
High	A0A6J3DG96	Actin-related protein 2/3 complex subunit 5 OS=Aythya fuligula OX=219594 GN=ARPC5 PE=3 SV=1	3.523	8	1	1	1	151	16.4	5.64	2.51	ARPC5	cell organization and biogenesis	cytoskeleton;other cell component
High	A0A6J3EH09	LOW QUALITY PROTEIN: heterogeneous nuclear ribonucleoprotein L OS=Aythya fuligula OX=219594 GN=HNRNPL PE=4 SV=1	3.448	4	2	2	2	456	50.4	7.66	1.75	HNRNPL	RNA metabolism OR transcription;other metabolic processes	nucleus;other cell component	nucleic acid binding activity	18737752
High	A0A493TVZ6	Uncharacterized protein OS=Anas platyrhynchos platyrhynchos OX=8840 PE=3 SV=1	3.44	20	1	2	1	51	6.4	12.48	2.56	RPL39	protein metabolism;other metabolic processes	cytosol;translational apparatus	other molecular function	24904401
High	A0A493U0K0	Solute carrier family 25 member 3 OS=Anas platyrhynchos platyrhynchos OX=8840 GN=SLC25A3 PE=3 SV=1	3.378	6	2	2	2	358	39.7	9.33	2.01	SLC25A3	transport	other membranes;mitochondrion	transporter activity	3.51436e+07
High	A0A493SXB8	RRM domain-containing protein OS=Anas platyrhynchos platyrhynchos OX=8840 PE=4 SV=1	3.24	15	2	2	2	179	18.5	10.7	0			other membranes	nucleic acid binding activity	17302755
High	A0A6J3EJC9	60S ribosomal protein L31 OS=Aythya fuligula OX=219594 GN=RPL31 PE=3 SV=1	3.22	13	2	2	2	125	14.4	10.54	4.44	RPL31	protein metabolism;other metabolic processes	translational apparatus;other cell component	other molecular function	68266869
High	R0KK58	Keratin, type II cytoskeletal 1 (Fragment) OS=Anas platyrhynchos OX=8839 GN=Anapl_07537 PE=3 SV=1	3.125	5	2	4	1	350	41.1	5.24	9.57			cytoskeleton		440678080
High	A0A6J3DHL3	ras-related protein Rab-7a OS=Aythya fuligula OX=219594 GN=RAB7A PE=4 SV=1	3.082	5	1	1	1	207	23.5	6.7	2.26	RAB7A			other molecular function	7644488
High	A0A6J3DJG4	Isocitrate dehydrogenase [NADP] OS=Aythya fuligula OX=219594 GN=IDH2 PE=3 SV=1	2.965	3	1	1	1	454	50.5	8.92	1.83	IDH2	other metabolic processes		other molecular function	7.42392e+06
High	A0A6J3CWV3	src substrate cortactin isoform X1 OS=Aythya fuligula OX=219594 GN=CTTN PE=4 SV=1	2.947	5	2	2	2	553	62.1	5.41	1.7	CTTN	cell organization and biogenesis			7.51692e+06
High	R0LMH6	RNA transcription, translation and transport factor protein (Fragment) OS=Anas platyrhynchos OX=8839 GN=Anapl_07916 PE=3 SV=1	2.89	4	1	1	1	224	25.6	5.69	2.18					10499156
High	R0LNI3	Elongation factor 1-beta (Fragment) OS=Anas platyrhynchos OX=8839 GN=Anapl_00656 PE=3 SV=1	2.876	16	2	2	2	197	21.9	4.77	0		protein metabolism;other metabolic processes	other cell component	nucleic acid binding activity	22762361
High	U3IZK4	60S acidic ribosomal protein P0 OS=Anas platyrhynchos platyrhynchos OX=8840 GN=RPLP0 PE=3 SV=2	2.827	3	1	1	1	318	34.3	5.99	2.01	RPLP0	other biological processes	cytosol;ER/Golgi;translational apparatus;nucleus;other cell component	other molecular function	13651216
High	R0LXX7	Histone H2B (Fragment) OS=Anas platyrhynchos OX=8839 GN=Anapl_01017 PE=3 SV=1	2.822	16	2	2	2	126	14	10.32	1.83	LOC101797338		nucleus;other cell component	nucleic acid binding activity;other molecular function	49202939
High	A0A6J3EHS2	A-kinase anchor protein 8-like isoform X2 OS=Aythya fuligula OX=219594 GN=AKAP8L PE=3 SV=1	2.795	2	1	2	1	689	78.1	4.81	0	AKAP8L	other metabolic processes	nucleus	nucleic acid binding activity;kinase activity	13893590
High	A0A6J3E513	14-3-3 protein epsilon isoform X2 OS=Aythya fuligula OX=219594 GN=YWHAE PE=3 SV=1	2.79	9	2	2	1	240	27.4	4.89	2.45	YWHAE				17443796
High	A0A6J3DUP5	sequestosome-1 isoform X2 OS=Aythya fuligula OX=219594 GN=SQSTM1 PE=4 SV=1	2.753	4	1	1	1	423	46.8	5.05	1.79	SQSTM1		other cytoplasmic organelle	other molecular function
High	R0LIV1	F-actin-capping protein subunit alpha (Fragment) OS=Anas platyrhynchos OX=8839 GN=Anapl_02055 PE=3 SV=1	2.753	16	2	2	2	214	24.7	7.11	0		cell organization and biogenesis	cytoskeleton	cytoskeletal activity	16978645
High	U3IFN4	Retinoic acid induced 14 OS=Anas platyrhynchos platyrhynchos OX=8840 GN=RAI14 PE=4 SV=2	2.667	3	2	2	2	937	106.2	5.47	0	RAI14			cytoskeletal activity	2.84772e+06
High	R0K3C0	Phosphoglycerate kinase (Fragment) OS=Anas platyrhynchos OX=8839 GN=Anapl_07108 PE=3 SV=1	2.598	5	1	1	1	367	39.1	7.17	0		other metabolic processes		kinase activity;other molecular function	11190747
High	R0JWN6	Heterogeneous nuclear ribonucleoprotein M (Fragment) OS=Anas platyrhynchos OX=8839 GN=Anapl_13185 PE=4 SV=1	2.585	2	2	2	2	666	72.4	8.98	0		RNA metabolism OR transcription;other metabolic processes	other cell component	nucleic acid binding activity	1.57329e+07
High	A0A493TU22	Ubiquitinyl hydrolase 1 OS=Anas platyrhynchos platyrhynchos OX=8840 GN=OTUB1 PE=4 SV=1	2.524	18	2	2	2	129	14.9	6.67	0	OTUB1	protein metabolism;other metabolic processes;stress response;other biological processes		other molecular function	13360338
High	A0A6J3EH64	40S ribosomal protein S26 OS=Aythya fuligula OX=219594 GN=RPS26 PE=3 SV=1	2.422	8	1	1	1	115	13	11	2.08	RPS26	protein metabolism;other metabolic processes	translational apparatus;other cell component	other molecular function	61434552
High	A0A6J3EM74	40S ribosomal protein S30 OS=Aythya fuligula OX=219594 GN=FAU PE=3 SV=1	2.414	8	1	1	1	133	14.4	10.43	1.95	FAU	protein metabolism;other metabolic processes	translational apparatus;other cell component	other molecular function	25092764
High	A0A6J3D024	40S ribosomal protein S29 OS=Aythya fuligula OX=219594 GN=RPS29 PE=3 SV=1	2.357	13	1	2	1	56	6.7	10.13	2.03	RPS29	protein metabolism;other metabolic processes	translational apparatus;other cell component	other molecular function	80866422
High	A0A6J3EB99	T-complex protein 1 subunit gamma OS=Aythya fuligula OX=219594 GN=CCT3 PE=3 SV=1	2.349	2	1	1	1	545	60.6	7.39	1.63	CCT3	other biological processes	cytosol	other molecular function	9153964
High	A0A6J3DI90	Profilin OS=Aythya fuligula OX=219594 GN=PFN2 PE=3 SV=1	2.297	10	1	1	1	140	15	6.99	0	PFN2	cell organization and biogenesis		cytoskeletal activity	15322763
High	A0A493TF23	60S ribosomal protein L38 OS=Anas platyrhynchos platyrhynchos OX=8840 PE=3 SV=1	2.189	12	1	1	1	112	12.5	10.14	2.85	RPL38	protein metabolism;other metabolic processes	translational apparatus;other cell component	other molecular function	21565690
High	A0A6J3E6U6	40S ribosomal protein S15 OS=Aythya fuligula OX=219594 GN=RPS15 PE=3 SV=1	2.179	8	1	1	1	145	17	10.39	0	RPS15	protein metabolism;other metabolic processes	translational apparatus	nucleic acid binding activity;other molecular function	19923440
High	A0A493TIY3	EF-hand domain family member D1 OS=Anas platyrhynchos platyrhynchos OX=8840 GN=EFHD1 PE=4 SV=1	2.169	5	1	1	1	237	26.5	5.38	2.29	EFHD1			other molecular function	3.82034e+06
High	R0JFC2	40S ribosomal protein S28 (Fragment) OS=Anas platyrhynchos OX=8839 GN=Anapl_12899 PE=3 SV=1	2.157	29	1	1	1	41	4.8	8.98	0		protein metabolism;other metabolic processes	translational apparatus	other molecular function	4312139
High	U3J491	Serine and arginine rich splicing factor 6 OS=Anas platyrhynchos platyrhynchos OX=8840 GN=SRSF6 PE=4 SV=2	2.132	4	1	1	1	348	40.1	11.44	0	SRSF6	cell organization and biogenesis;RNA metabolism OR transcription;other metabolic processes;other biological processes	nucleus	nucleic acid binding activity	4.29636e+06
High	A0A6J3DV40	Actin-related protein 2/3 complex subunit OS=Aythya fuligula OX=219594 GN=ARPC1B PE=3 SV=1	2.131	4	1	1	1	369	41.1	8.31	0	ARPC1B	cell organization and biogenesis	cytoskeleton;nucleus;other cell component	cytoskeletal activity	6.91495e+06
High	A0A6J3CXW2	LOW QUALITY PROTEIN: drebrin-like OS=Aythya fuligula OX=219594 GN=LOC116489052 PE=4 SV=1	2.082	2	1	1	1	506	54.8	9.76	0	LOC116489052			cytoskeletal activity	6.04054e+06
High	A0A6J3D544	catenin delta-1 isoform X2 OS=Aythya fuligula OX=219594 GN=CTNND1 PE=3 SV=1	2.062	2	1	1	1	935	103.7	6.74	0	CTNND1	cell adhesion		other molecular function	5.16386e+06
High	A0A6J3DMN8	75 kDa glucose-regulated protein OS=Aythya fuligula OX=219594 GN=HSPA9 PE=3 SV=1	2.012	3	2	2	2	677	73.4	6.62	1.92	HSPA9	other biological processes		other molecular function	14065009
High	U3IX39	Heterogeneous nuclear ribonucleoprotein A2/B1 OS=Anas platyrhynchos platyrhynchos OX=8840 GN=HNRNPA2B1 PE=4 SV=2	1.969	6	2	2	1	345	36.4	8.65	1.6	HNRNPA2B1	RNA metabolism OR transcription;other metabolic processes;transport	nucleus	nucleic acid binding activity	6295513
High	U3IRI6	AAA domain-containing protein OS=Anas platyrhynchos platyrhynchos OX=8840 PE=3 SV=2	1.966	4	1	1	1	358	39.5	8.16	0		protein metabolism;other metabolic processes;other biological processes	other cell component	other molecular function	5331106
High	A0A6J3CUI4	splicing factor U2AF 35 kDa subunit isoform X1 OS=Aythya fuligula OX=219594 GN=U2AF1 PE=4 SV=1	1.936	5	1	1	1	237	27.7	8.81	0	U2AF1	RNA metabolism OR transcription;other metabolic processes	nucleus	nucleic acid binding activity;other molecular function	4341426
High	A0A493TDD0	Splicing factor, arginine/serine-rich 1 OS=Anas platyrhynchos platyrhynchos OX=8840 PE=3 SV=1	1.903	8	2	2	2	247	27.1	7.4	0		cell organization and biogenesis;RNA metabolism OR transcription;other metabolic processes	nucleus;other cell component	nucleic acid binding activity;other molecular function	1.47009e+07
High	A0A6J3E6Z0	LEM domain-containing protein 2 OS=Aythya fuligula OX=219594 GN=LEMD2 PE=4 SV=1	1.897	1	1	1	1	730	80.5	8.28	0	LEMD2	cell organization and biogenesis;other biological processes	other membranes;nucleus		8901268
High	A0A6J3EFE8	ATP synthase subunit beta OS=Aythya fuligula OX=219594 GN=ATP5F1B PE=3 SV=1	1.891	11	2	2	2	533	56.5	5.58	0	ATP5F1B	other metabolic processes;transport	other membranes	transporter activity;other molecular function	4458079
High	R0KSY8	60S ribosomal protein L5 (Fragment) OS=Anas platyrhynchos OX=8839 GN=Anapl_07505 PE=3 SV=1	1.867	3	1	1	1	296	33.9	9.73	0		protein metabolism;other metabolic processes	translational apparatus;nucleus;other cell component	nucleic acid binding activity;other molecular function	5813761
High	A0A493TXB9	Aspartate aminotransferase OS=Anas platyrhynchos platyrhynchos OX=8840 GN=GOT2 PE=3 SV=1	1.86	4	1	1	1	420	46.5	9.38	0	GOT2	other metabolic processes		other molecular function	8063894
High	R0JUF0	60S ribosomal protein L34 (Fragment) OS=Anas platyrhynchos OX=8839 GN=Anapl_04786 PE=3 SV=1	1.857	15	1	1	1	62	7.1	11.14	1.86		protein metabolism;other metabolic processes	translational apparatus;other cell component	other molecular function	11506804
High	A0A493TY12	Insulin like growth factor 2 mRNA binding protein 3 OS=Anas platyrhynchos platyrhynchos OX=8840 GN=IGF2BP3 PE=3 SV=1	1.849	2	1	1	1	576	63.2	9.51	0	IGF2BP3	transport;other biological processes	nucleus;other cell component	nucleic acid binding activity	4.36784e+06
High	U3IMY2	EH domain containing 4 OS=Anas platyrhynchos platyrhynchos OX=8840 GN=EHD4 PE=4 SV=2	1.824	2	1	1	1	479	53.9	7.01	0	EHD4	cell organization and biogenesis;transport	plasma membrane;other membranes;ER/Golgi;other cytoplasmic organelle;other cell component	other molecular function	10806734
High	A0A6J3EK08	26S proteasome AAA-ATPase subunit RPT1 OS=Aythya fuligula OX=219594 GN=PSMC2 PE=3 SV=1	1.776	3	1	1	1	433	48.6	5.95	1.65	PSMC2	protein metabolism;other metabolic processes;other biological processes	other cell component	other molecular function	6.38778e+06
High	A0A6J3EDF6	S-adenosylmethionine synthase OS=Aythya fuligula OX=219594 GN=MAT2A PE=3 SV=1	1.767	4	1	1	1	395	43.7	6.6	0	MAT2A	other metabolic processes		other molecular function	4.79688e+06
High	A0A6J3EBC2	cold-inducible RNA-binding protein isoform X1 OS=Aythya fuligula OX=219594 GN=CIRBP PE=4 SV=1	1.672	6	1	1	1	172	18.7	9.51	2.08	CIRBP		nucleus;other cell component	nucleic acid binding activity	51952204
High	R0LSU2	Plastin-3 (Fragment) OS=Anas platyrhynchos OX=8839 GN=Anapl_04058 PE=4 SV=1	1.666	1	1	1	1	607	68.3	5.91	0		cell organization and biogenesis		cytoskeletal activity;other molecular function	5480040
High	R0LWS6	Uncharacterized protein OS=Anas platyrhynchos OX=8839 GN=Anapl_01248 PE=4 SV=1	1.654	3	1	1	1	365	40.4	9.19	2.52					103655640
High	R0LL56	Uncharacterized protein OS=Anas platyrhynchos OX=8839 GN=Anapl_04775 PE=4 SV=1	1.65	2	1	1	1	495	56	9.16	2.72					1074774656
High	A0A6J3E7V8	four and a half LIM domains protein 3 OS=Aythya fuligula OX=219594 GN=FHL3 PE=4 SV=1	1.64	4	1	1	1	279	32.2	6.3	0	FHL3			other molecular function	11052813
High	A0A493TWI0	Uncharacterized protein OS=Anas platyrhynchos platyrhynchos OX=8840 PE=4 SV=1	1.637	2	1	1	1	611	62.1	9.67	0				nucleic acid binding activity	3683601
High	U3ITW9	Creatine kinase OS=Anas platyrhynchos platyrhynchos OX=8840 GN=CKB PE=3 SV=1	1.569	2	1	1	1	376	42.1	6.54	0	CKB	other metabolic processes		kinase activity;other molecular function	6310598
High	R0LQX5	Nexilin (Fragment) OS=Anas platyrhynchos OX=8839 GN=Anapl_04666 PE=4 SV=1	1.538	1	1	1	1	666	79.3	5.3	0		cell adhesion;cell organization and biogenesis;developmental processes	plasma membrane;other membranes		14599235
High	A0A6J3DQX0	RNA binding protein fox-1 homolog OS=Aythya fuligula OX=219594 GN=RBFOX1 PE=4 SV=1	1.533	3	1	1	1	429	46.5	6.52	0	RBFOX1	RNA metabolism OR transcription;other metabolic processes;other biological processes	nucleus	nucleic acid binding activity	5631621
High	A0A6J3D410	Ribonuclease inhibitor OS=Aythya fuligula OX=219594 GN=RNH1 PE=4 SV=1	1.525	3	1	1	1	456	49.8	5	0	RNH1		other cell component		9618863
High	A0A493TJ07	M-phase specific PLK1 interacting protein OS=Anas platyrhynchos platyrhynchos OX=8840 GN=MPLKIP PE=4 SV=1	1.463	7	1	1	1	188	20.1	10.48	0	MPLKIP		cytoskeleton;ER/Golgi;nucleus;other cell component		3.63218e+06
High	U3IQL8	Uncharacterized protein OS=Anas platyrhynchos platyrhynchos OX=8840 PE=3 SV=2	1.457	16	1	1	1	74	8.2	10.26	0		protein metabolism;other metabolic processes	cytosol;translational apparatus	other molecular function	4284401
High	U3J3V8	Collagen-binding protein OS=Anas platyrhynchos platyrhynchos OX=8840 GN=SERPINH1 PE=3 SV=2	1.426	2	1	1	1	412	46.5	8.95	0	SERPINH1	cell organization and biogenesis;protein metabolism;other metabolic processes;developmental processes	non-structural extracellular;other membranes;ER/Golgi	enzyme regulator activity;other molecular function
High	U3J9K6	Uncharacterized protein OS=Anas platyrhynchos platyrhynchos OX=8840 PE=4 SV=1	1.416	3	1	1	1	267	29.5	7.75	0		signal transduction		other molecular function	8.06276e+06
High	A0A6J3CN18	ATP-dependent 6-phosphofructokinase OS=Aythya fuligula OX=219594 GN=PFKP PE=3 SV=1	1.411	1	1	1	1	784	86.1	7.25	0	PFKP	other metabolic processes	other cell component	kinase activity;other molecular function	6.46006e+06
High	U3IX64	Testin OS=Anas platyrhynchos platyrhynchos OX=8840 GN=TES PE=3 SV=2	1.377	3	1	1	1	447	50.7	7.47	1.62	TES	other biological processes	plasma membrane;other membranes;cytosol;other cell component	other molecular function	5948051
High	R0KPN3	Xin actin-binding repeat-containing protein 1 (Fragment) OS=Anas platyrhynchos OX=8839 GN=Anapl_17983 PE=3 SV=1	1.362	1	1	1	1	2399	265.6	5.67	0		cell organization and biogenesis	other cell component	cytoskeletal activity	4.46395e+06
High	U3ILU0	40S ribosomal protein S12 OS=Anas platyrhynchos platyrhynchos OX=8840 GN=RPS12 PE=3 SV=2	1.349	6	1	1	1	132	14.5	7.21	0	RPS12	protein metabolism;other metabolic processes;other biological processes	cytosol;ER/Golgi;translational apparatus	other molecular function	8735872
High	A0A6J3D471	cytoplasmic dynein 1 heavy chain 1 OS=Aythya fuligula OX=219594 GN=DYNC1H1 PE=3 SV=1	1.337	0	1	1	1	4651	532.7	6.4	0	DYNC1H1	other biological processes	cytoskeleton;other cell component	cytoskeletal activity;other molecular function	4.53956e+06
High	U3J9A4	Nucleosome assembly protein 1 like 1 OS=Anas platyrhynchos platyrhynchos OX=8840 GN=NAP1L1 PE=3 SV=2	1.33	3	1	1	1	394	45.5	4.45	0	NAP1L1	cell organization and biogenesis	nucleus		6.81269e+06
High	R0LH85	Ras-related C3 botulinum toxin substrate 1 (Fragment) OS=Anas platyrhynchos OX=8839 GN=Anapl_00426 PE=4 SV=1	1.289	4	1	1	1	199	22.1	8.59	0		signal transduction		other molecular function	6.9677e+06
High	A0A493T006	Uncharacterized protein OS=Anas platyrhynchos platyrhynchos OX=8840 PE=4 SV=1	1.264	1	1	1	1	1262	136.9	5.35	2.64		cell adhesion	plasma membrane;other membranes	other molecular function	16581477
High	A0A6J3EJ03	Fructose-bisphosphate aldolase OS=Aythya fuligula OX=219594 GN=ALDOA PE=3 SV=1	1.241	3	1	1	1	364	39.5	8.4	0	ALDOA	other metabolic processes		other molecular function
High	A0A6J3D4F2	collagen alpha-2(V) chain isoform X2 OS=Aythya fuligula OX=219594 GN=COL5A2 PE=4 SV=1	1.184	2	1	1	1	1496	144.8	6.14	2.47	COL5A2		other cell component	extracellular structural activity;other molecular function	50558916
Medium	A0A6J3CSI9	MICOS complex subunit MIC60 OS=Aythya fuligula OX=219594 GN=IMMT PE=3 SV=1	1.183	2	1	1	1	716	79.4	6.15	1.69	IMMT		other membranes;mitochondrion
Medium	A0A6J3D1F4	LOW QUALITY PROTEIN: latent-transforming growth factor beta-binding protein 2 OS=Aythya fuligula OX=219594 GN=LTBP2 PE=4 SV=1	1.162	1	1	1	1	1848	198.5	6.3	0	LTBP2		extracellular matrix	other molecular function	16765612
Medium	A0A493TA52	KIAA1614 OS=Anas platyrhynchos platyrhynchos OX=8840 GN=KIAA1614 PE=4 SV=1	1.152	4	1	1	1	871	90.2	10.08	0	KIAA1614
Medium	A0A493TBX0	Uncharacterized protein OS=Anas platyrhynchos platyrhynchos OX=8840 PE=4 SV=1	1.146	8	1	1	1	172	18.4	8.18	0					5.886e+06
Medium	U3IES4	Complement subcomponent C1r OS=Anas platyrhynchos platyrhynchos OX=8840 GN=C1R PE=4 SV=2	1.136	1	1	1	1	827	92.5	7.52	0	C1R	protein metabolism;other biological processes	non-structural extracellular	other molecular function	14337982
Medium	A0A6J3E2F2	Heterochromatin protein 1-binding protein 3 OS=Aythya fuligula OX=219594 GN=HP1BP3 PE=4 SV=1	1.119	2	1	1	1	521	57.5	9.55	0	HP1BP3	cell organization and biogenesis;other biological processes	other cell component	nucleic acid binding activity;other molecular function	3011227
Medium	R0JY34	Junctophilin-3 (Fragment) OS=Anas platyrhynchos OX=8839 GN=Anapl_14363 PE=3 SV=1	1.116	5	1	1	1	723	79.5	8.94	0			other membranes;cytosol;ER/Golgi		24614914
Medium	A0A6J3CUF0	Centrosomal protein of 162 kDa OS=Aythya fuligula OX=219594 GN=CEP162 PE=3 SV=1	1.109	0	1	1	1	1407	161.8	5.96	0	CEP162	cell organization and biogenesis	cytoskeleton;other cell component		120984784
Medium	U3IL15	Ankyrin repeat and BTB domain containing 2 OS=Anas platyrhynchos platyrhynchos OX=8840 GN=ABTB2 PE=4 SV=2	1.096	1	1	1	1	1016	113.7	6.16	1.86	ABTB2	other biological processes		other molecular function	7.4263e+06
Medium	R0JXC7	Uncharacterized protein OS=Anas platyrhynchos OX=8839 GN=Anapl_14217 PE=4 SV=1	1.095	6	1	1	1	190	21.3	9.99	0					36793976
Medium	A0A6J3DMK7	Annexin OS=Aythya fuligula OX=219594 GN=ANXA2 PE=3 SV=1	1.093	4	1	1	1	339	38.6	7.33	0	ANXA2		non-structural extracellular;extracellular matrix;other membranes	enzyme regulator activity;cytoskeletal activity;other molecular function	3.48853e+06
Medium	A0A493SVM9	60S ribosomal protein L35a OS=Anas platyrhynchos platyrhynchos OX=8840 GN=RPL35A PE=3 SV=1	1.072	7	1	1	1	133	14.8	10.86	1.71	RPL35A	protein metabolism;RNA metabolism OR transcription;other metabolic processes;other biological processes	cytosol;translational apparatus	other molecular function	23518794
Medium	R0L6S7	SAFB-like transcription modulator (Fragment) OS=Anas platyrhynchos OX=8839 GN=Anapl_06155 PE=4 SV=1	1.07	1	1	1	1	984	111.5	8.25	0				nucleic acid binding activity	7666231
Medium	R0K6C9	Titin (Fragment) OS=Anas platyrhynchos OX=8839 GN=Anapl_04762 PE=3 SV=1	1.05	0	1	1	1	32970	3663.9	6.57	1.71		protein metabolism;other metabolic processes	other cell component	kinase activity;other molecular function	117662856
Medium	A0A6J3DT07	E3 ubiquitin-protein ligase Jade-2 isoform X1 OS=Aythya fuligula OX=219594 GN=JADE2 PE=4 SV=1	1.048	1	1	1	1	842	94.3	6.52	0	JADE2			other molecular function	25924542
Medium	U3I8E1	Actin-related protein 2/3 complex subunit 3 OS=Anas platyrhynchos platyrhynchos OX=8840 GN=ARPC3 PE=3 SV=2	1.033	4	1	1	1	170	19.6	8.6	1.84	ARPC3	cell organization and biogenesis	cytoskeleton;other cell component	cytoskeletal activity	16190959
Medium	A0A6J3EA83	Proliferating cell nuclear antigen OS=Aythya fuligula OX=219594 GN=PCNA PE=3 SV=1	1.026	7	1	1	1	262	28.8	4.72	0	PCNA	DNA metabolism;other metabolic processes;other biological processes	nucleus	enzyme regulator activity;nucleic acid binding activity
Medium	R0K0Y0	Zyxin (Fragment) OS=Anas platyrhynchos OX=8839 GN=Anapl_10416 PE=4 SV=1	1.026	2	1	1	1	555	59.7	7.03	0				other molecular function	2.68675e+06
Medium	R0J9L9	26S proteasome non-ATPase regulatory subunit 13 (Fragment) OS=Anas platyrhynchos OX=8839 GN=Anapl_12354 PE=3 SV=1	1.021	3	1	1	1	288	32.6	5.41	0			other cell component		4.01439e+06
Medium	A0A493T997	Helicase with zinc finger OS=Anas platyrhynchos platyrhynchos OX=8840 GN=HELZ PE=4 SV=1	1.021	0	1	1	1	1861	211	7.85	0	HELZ			other molecular function	4.32178e+06
Medium	A0A493TE02	PTS1-BP OS=Anas platyrhynchos platyrhynchos OX=8840 GN=PEX5 PE=3 SV=1	1.009	1	1	1	1	606	67.2	4.6	0	PEX5		other membranes;other cell component		7.23328e+06
Medium	A0A6J3EJH5	coiled-coil domain-containing protein 80 OS=Aythya fuligula OX=219594 GN=CCDC80 PE=4 SV=1	1.008	1	1	1	1	948	107.9	9.61	0	CCDC80
Medium	A0A6J3D7N3	TRAF3-interacting protein 1 isoform X2 OS=Aythya fuligula OX=219594 GN=TRAF3IP1 PE=4 SV=1	0.993	1	1	1	1	645	73.4	7.49	0	TRAF3IP1			cytoskeletal activity	9443173
Medium	U3IMN2	Serine/threonine-protein phosphatase OS=Anas platyrhynchos platyrhynchos OX=8840 GN=PPP1CC PE=3 SV=2	0.98	3	1	1	1	312	35.6	7.01	0	PPP1CC	other metabolic processes;other biological processes	plasma membrane;other membranes;other cell component	other molecular function	20060264
Medium	A0A6J3EF39	proliferation-associated protein 2G4 OS=Aythya fuligula OX=219594 GN=PA2G4 PE=3 SV=1	0.976	2	1	1	1	394	43.7	6.61	0	PA2G4
Medium	A0A6J3EQH4	translationally-controlled tumor protein OS=Aythya fuligula OX=219594 GN=TPT1 PE=3 SV=1	0.974	8	1	1	1	172	19.5	5	0	TPT1				5.55662e+06
Medium	A0A493TJM8	Uncharacterized protein OS=Anas platyrhynchos platyrhynchos OX=8840 PE=4 SV=1	0.969	5	1	1	1	206	23	5.24	0			plasma membrane;other membranes;other cell component	other molecular function	3.62156e+06	Acetyl [N-Term]
Medium	A0A6J3DIK1	LIM and cysteine-rich domains protein 1 OS=Aythya fuligula OX=219594 GN=LMCD1 PE=4 SV=1	0.968	4	1	1	1	351	39	7.91	0	LMCD1		other cell component	other molecular function	5948817
Medium	R0L4L6	LIM and SH3 domain protein 1 (Fragment) OS=Anas platyrhynchos OX=8839 GN=Anapl_16862 PE=4 SV=1	0.942	5	1	1	1	221	25.5	6.79	1.63		transport	cytoskeleton;other cell component	other molecular function	9024242
Medium	A0A493T7G6	RNA binding motif protein 6 OS=Anas platyrhynchos platyrhynchos OX=8840 GN=RBM6 PE=4 SV=1	0.936	1	1	1	1	1266	145.1	6.96	0	RBM6			nucleic acid binding activity	3.95742e+06
Medium	R0KXQ9	T-complex protein 1 subunit eta (Fragment) OS=Anas platyrhynchos OX=8839 GN=Anapl_15069 PE=3 SV=1	0.931	1	1	1	1	541	58.9	6.58	0		other biological processes	other cell component	other molecular function	3.63361e+06
Medium	R0L2B7	26S proteasome non-ATPase regulatory subunit 3 (Fragment) OS=Anas platyrhynchos OX=8839 GN=Anapl_16256 PE=3 SV=1	0.904	4	1	1	1	391	45.2	9.2	0		other biological processes	other cell component	enzyme regulator activity	1.4252e+06
Medium	A0A493TA13	Succinate--CoA ligase [ADP/GDP-forming] subunit alpha, mitochondrial OS=Anas platyrhynchos platyrhynchos OX=8840 GN=SUCLG1 PE=3 SV=1	0.898	3	1	1	1	347	36.6	9.17	0	SUCLG1	other metabolic processes	mitochondrion	other molecular function	6700794
Medium	R0LKL2	Opsin-5 (Fragment) OS=Anas platyrhynchos OX=8839 GN=Anapl_01257 PE=3 SV=1	0.891	8	1	1	1	334	37.3	9.2	0		signal transduction;other biological processes	other membranes;other cell component	other molecular function	14197288
Medium	A0A493ST19	Uncharacterized protein OS=Anas platyrhynchos platyrhynchos OX=8840 PE=4 SV=1	0.886	2	1	1	1	584	63.4	9.41	0		transport	other membranes	transporter activity	17409982
Medium	A0A6J3CML2	obscurin OS=Aythya fuligula OX=219594 GN=OBSCN PE=3 SV=1	0.882	0	1	1	1	10369	1151.7	6.04	0	OBSCN	protein metabolism;other metabolic processes	other membranes;other cell component	enzyme regulator activity;kinase activity;other molecular function	35821996
Medium	U3HYR1	Gap junction protein OS=Anas platyrhynchos platyrhynchos OX=8840 GN=GJA1 PE=3 SV=1	0.873	2	1	1	1	381	43.2	8.66	0	GJA1	cell-cell signaling;cell cycle OR cell proliferation;cell organization and biogenesis;transport;developmental processes;signal transduction;other biological processes	plasma membrane;other membranes;mitochondrion;nucleus;other cell component	transporter activity;cytoskeletal activity;other molecular function	5364308
Medium	A0A493TFF0	LIM domain 7 OS=Anas platyrhynchos platyrhynchos OX=8840 GN=LMO7 PE=4 SV=1	0.866	1	1	1	1	1791	204.4	7.18	0	LMO7	cell organization and biogenesis;other biological processes	plasma membrane;other membranes;nucleus;other cell component	cytoskeletal activity;other molecular function
Medium	A0A6J3EFH1	eukaryotic translation initiation factor 4B isoform X2 OS=Aythya fuligula OX=219594 GN=EIF4B PE=4 SV=1	0.864	2	1	1	1	612	68.9	5.66	0	EIF4B	cell organization and biogenesis;protein metabolism;other metabolic processes		nucleic acid binding activity	3.78999e+06
Medium	U3IZ29	Component of oligomeric Golgi complex 7 OS=Anas platyrhynchos platyrhynchos OX=8840 GN=COG7 PE=3 SV=2	0.864	1	1	1	1	768	86.3	5.22	1.78	COG7	cell organization and biogenesis;protein metabolism;other metabolic processes;transport;other biological processes	other membranes;ER/Golgi;nucleus		451364576
Medium	A0A6J3CGR0	Kinesin-like protein OS=Aythya fuligula OX=219594 GN=KIF5B PE=3 SV=1	0.858	1	1	1	1	965	109.9	6.44	0	KIF5B	other biological processes	cytoskeleton	cytoskeletal activity;other molecular function
Medium	A0A6J3EI88	Integrin-linked protein kinase OS=Aythya fuligula OX=219594 GN=ILK PE=4 SV=1	0.853	2	1	1	1	452	51.4	8.16	0	ILK	protein metabolism;other metabolic processes;signal transduction	cytoskeleton;other cell component	kinase activity;other molecular function	2.69629e+06
Medium	R0LAC1	60S ribosomal protein L29 OS=Anas platyrhynchos OX=8839 GN=Anapl_05045 PE=3 SV=1	0.851	2	1	1	1	415	46.3	9.22	0		protein metabolism;other metabolic processes	translational apparatus	other molecular function	9143236
Medium	A0A6J3CU24	ubiquitin-like modifier-activating enzyme 6 OS=Aythya fuligula OX=219594 GN=UBA6 PE=3 SV=1	0.851	1	1	1	1	1021	114.8	6.19	0	UBA6	protein metabolism;other metabolic processes		other molecular function	8654576

## Sheet: viral proteins
Accession	Description	Coverage [%]	# Peptides	# PSMs	# Unique Peptides	# AAs	MW [kDa]	calc. pI	Score Sequest HT: Sequest HT	Gene Symbol	Biological Process	Cellular Component	Molecular Function	Abundances (Normalized): F6: Sample	Modifications
A4ZX80	Tegument protein VP22 OS=Anatid alphaherpesvirus 1 OX=104388 GN=UL49 PE=3 SV=1	37	7	12	7	253	27.8	9.45	34.8	UL49		other cell component		575196100
E1U2B0	Multifunctional expression regulator OS=Anatid alphaherpesvirus 1 OX=104388 GN=UL54 PE=3 SV=1	16	5	8	5	458	51.7	7.9	22.89	UL54	other biological processes	other cell component	nucleic acid binding activity;other molecular function	395913935
A1YZN5	Tegument protein OS=Anatid alphaherpesvirus 1 OX=104388 GN=UL46 PE=3 SV=1	12	7	7	7	739	81.8	8.79	19.39	UL46	other biological processes			166874151
C6ZD24	Major capsid protein OS=Anatid alphaherpesvirus 1 OX=104388 GN=UL19 PE=3 SV=1	5	4	5	4	1380	153.6	6.33	11.06	UL19		other cell component	other molecular function	94177040
E6Y373	IRS OS=Anatid alphaherpesvirus 1 OX=104388 GN=IE180 PE=3 SV=1	2	2	2	2	1626	175.6	8.69	5.31	IE180	other biological processes	other cell component		28484668
E6Y399	Alpha trans-inducing protein OS=Anatid alphaherpesvirus 1 OX=104388 GN=UL48 PE=3 SV=1	6	2	2	2	474	53.9	5.3	4.47	UL48	other biological processes	other cell component	nucleic acid binding activity	17786074
B5AN06	LORF-3 OS=Anatid alphaherpesvirus 1 OX=104388 GN=LORF3 PE=4 SV=1	4	2	2	2	480	53.9	4.77	4.38	LORF3				19131363
H9DV04	Major DNA-binding protein OS=Anatid alphaherpesvirus 1 OX=104388 GN=UL29 PE=3 SV=1	2	2	2	2	1194	131.2	6.42	4.17	UL29	DNA metabolism;other metabolic processes;other biological processes	other cell component	nucleic acid binding activity;other molecular function	11501756
E6Y374	US10 OS=Anatid alphaherpesvirus 1 OX=104388 GN=US10 PE=3 SV=1	4	1	1	1	322	36	9.19	2.64	US10		other cell component	other molecular function	34706368
E6Y398	Tegument protein UL47 OS=Anatid alphaherpesvirus 1 OX=104388 GN=UL47 PE=3 SV=1	2	1	1	1	788	87.9	6.7	2.41	UL47	other biological processes	other cell component		9410842
A4ZX82	Deoxyuridine 5'-triphosphate nucleotidohydrolase OS=Anatid alphaherpesvirus 1 OX=104388 GN=UL50 PE=3 SV=1	2	1	1	1	447	49.7	7.23	2.4	UL50	other metabolic processes		other molecular function	6.12041e+06
A2TIV6	Small capsomere-interacting protein OS=Anatid alphaherpesvirus 1 OX=104388 GN=UL35 PE=2 SV=1	9	1	1	1	117	12.9	10.33	2.37	UL35	other biological processes	other cell component		9994282
C6ZD01	DNA polymerase processivity factor OS=Anatid alphaherpesvirus 1 OX=104388 GN=UL42 PE=3 SV=1	3	1	1	1	363	40.7	7.81	2.22	UL42	DNA metabolism;other metabolic processes	other cell component	nucleic acid binding activity	15928899
A4GRK2	Nuclear egress protein 1 OS=Anatid alphaherpesvirus 1 OX=104388 GN=DEVCV31 PE=3 SV=1	3	1	1	1	310	35.7	7.85	2.2	UL31	other biological processes	other membranes;other cell component	other molecular function	33498062
B4XS01	Nuclear protein OS=Anatid alphaherpesvirus 1 OX=104388 GN=UL55 PE=3 SV=1	7	1	1	1	186	20.8	7.28	2.04	UL55	other biological processes	other cell component		16946782
